# Supplementary material for: Effects of age, gender, and hemisphere on cerebrovascular hemodynamics in children and young adults: Developmental scores and machine learning classifiers
Source: PLoS One. 2022 Feb 4;17(2):e0263106. doi: 10.1371/journal.pone.0263106 (PMC8815867; doi:10.1371/journal.pone.0263106)
Supplement: S1 Table — (XLSX) [file pone.0263106.s001.xlsx]

## Sheet: Sheet1
ID	gender	age	VAdd	VAdpSV	VAdeDV	VAdTAMAX	ICAdd	ICAdpSV	ICAdeDV	ICAdTAMAX	MCAdpSV	MCAdeDV	MCAdTAMAX	Vasd	VaspSV	VaseDV	VasTAMAX	ICAsd	ICAspSV	ICAseDV	ICAsTAMAX	MCAspSV	MCAseDV	MCAsTAMAX
P1	F	16.7	3.1	61.2	29	37	3.6	93.4	43	60.7	132	64.8	97.3	2.2	52.6	21.5	33.8	3.6	102	44	63.9	135	66	98.7
P2	M	16.29	3.2	63.4	23.1	34.4	4.4	110	36.5	52.1	88.4	40.6	51.3	2.9	63.9	15.6	29	4.3	91.8	31.1	47.8	113	46	68.4
P3	M	16.46	3.2	50.5	16.6	25.2	4.6	106	31.1	51.5	92	45.4	61.3	2.5	58	12.3	23.1	4.2	114	28	49.9	135	70.9	106
P4	M	15.98	3	47.8	12.6	23.6	4.2	78.9	32.8	49.4	105	37.1	63.7	3.5	52.6	15.6	26.8	4.7	103	33.3	53.2	77.2	36	52.2
P5	M	16.42	3.7	75.2	24.2	39.2	5.2	103	34.4	53.2	122	56.6	77.2	2.1	37.6	12.3	22	4.5	88.1	30.1	47.8	121	58.9	78.4
P6	M	16.62	2.6	27.9	10.7	17.7	4.4	88.1	30.6	48.3	120	58.4	88.4	4.3	43.5	20.4	29	4.8	87	36	50.5	127	64.2	95.5
P7	F	16.28	2.5	47.3	13.4	27.9	4.5	91.8	30.6	45.1	108	60.7	77.8	3.3	54.8	17.7	25.8	4.4	93.4	26.3	47.5	122	64.8	83.7
P8	F	16.2	3.9	49.4	18.8	30.6	4.8	103	37.6	54.8	108	39.5	64.8	3.7	46.2	17.2	26.8	3.8	105	35.4	55.3	107	57.8	77.2
P9	F	16.89	2.9	43	15	26.8	3.6	73	29	44.6	115	44.8	73.7	3.1	56.4	18.3	33.3	4.5	84.8	32.8	49.9	123	61.9	87.2
P10	M	15.74	3.8	44	14.5	22.6	4.6	76.2	27.9	40.8	132	63.7	93.1	2.3	28.5	6.2	12.4	4.3	82.2	29	44	137	63.3	94.5
P11	M	8.95	2.6	45.1	16.6	25.8	3.7	91.8	34.4	45.6	149	81.7	101	4.2	80	23.6	39.2	4.6	115	45.1	76.8	176	101	131
P12	F	8.40833	2.5	52.1	21.5	32.8	3.8	90.2	40.3	71.4	143	79.6	106	2.3	55.3	22	32.8	4.1	93.4	34.4	55.3	111	53.3	67.5
P13	F	8.50278	2	59.1	19.9	33.3	4.4	113	61.7	85.9	124	73.7	95.5	4	58.5	22.6	36	4.3	110	52.8	82.2	149	72.5	98.5
P14	M	8.41111	3.1	69.8	27.4	40.8	4.4	111	56.9	74.1	152	89	117	3.3	102	43.5	69.3	4.5	106	47	69.8	175	85	120
P15	F	8.75	2.1	63.4	25.2	38.1	3.7	103	42.4	68.7	120	61.9	83.7	3.4	59.1	24.7	35.4	4	113	54.2	76.2	128	61.9	86.1
P16	M	8.82778	2.8	46.2	15.6	25.2	3.9	108	50.5	66.6	151	74.8	110	4	59.6	20.9	33.3	4.8	119	51.5	76.2	153	71.6	105
P17	F	8.33611	2.7	74.1	24.7	37	3.6	110	39.7	65	125	60.7	85.7	3.4	72.5	23.6	41.9	4	94.5	30.1	47.8	134	71.9	109
P18	F	8.34167	3.1	109	29	47.8	4.2	98.3	40.8	56.9	142	70.9	113	3.7	56.9	26.8	34.9	4.5	110	49.9	69.3	144	67.5	91.8
P19	M	9.04722	3.1	47.3	17.7	25.8	4.3	105	48.2	66.6	124	63.7	94.3	3.5	75.7	23.6	38.7	4.4	118	58.5	79.5	129	54.8	80.7
P20	F	8.45	3.3	55.8	19.9	34.4	4.1	101	45.6	70.9	124	54.2	84.6	3	58.5	16.6	28.5	4.4	111	47.8	68.6	131	57.2	102
P21	M	8.95	3.5	81.1	23.6	40.8	4.1	104	36	60.7	145	84.4	122	2.4	25.8	-15	0	4.3	90.7	33.3	50.5	160	78.3	124
P22	F	8.64722	3	60.7	27.4	43	4.2	97.7	52.1	71.4	113	61.9	80.2	3.3	59.6	29	36.5	4.1	97.7	51	76.2	116	60.7	86.1
P23	F	8.53333	2.9	64.4	32.2	45.1	4.4	115	59.6	78.4	161	93.7	126	3.6	73	32.8	51.5	4.5	91.8	43	53.7	145	98.6	115
P24	F	8.20833	3.3	54.8	25.8	43.5	4.6	106	45.1	53.7	132	71.9	102	3.4	65.5	24.2	39.7	4.3	92.9	36	55.3	130	63.7	86.1
P25	F	9	4.3	64.4	31.7	51	4.6	118	61.7	95	149	79.6	109	2.2	45.1	12.9	22.6	4.7	115	52.1	70.9	170	93	122
P26	F	8.83056	2.8	51	25.2	36.5	3.7	96.1	51	62.8	113	51.9	76.6	3.7	44	24	29	4	107	40.8	64.4	123	65.4	101
P27	F	8.54167	3.3	58.5	20.9	33.3	3.7	106	54.2	72	148	68.5	105	3.6	75.2	23.6	38.7	4.1	110	45.1	64.4	150	82.4	116
P28	M	9.60278	3.4	57.5	17.7	32.8	3.8	117	48.3	74.6	112	66	90.8	3.3	75.2	29	46.2	4	103	44.6	69.3	118	53.6	84.3
P29	M	9.47222	2.9	87.5	30	43	4.4	92.4	39.2	48.3	137	72.5	93.7	3.2	78.9	32.2	46.7	4.6	110	53.2	88.6	149	81.1	103
P30	M	9.82222	3.1	69.8	24.2	34.3	4.2	110	47.3	72.5	131	68.8	99.3	3.7	57.5	28.5	40.8	4.1	107	49.9	76.8	138	76.3	103
P31	M	9.29167	3.7	62.8	23.6	38.1	4.1	87	38.7	53.2	150	82	121	3.4	43	15.6	22	4	84.3	37	53.7	148	78.3	111
P32	F	9.90833	2.1	35	10.7	18.8	4.2	90.2	41.3	58	121	59.5	90.2	3.2	61.2	20.4	38.7	4.4	92.9	43	66.6	128	60.7	86.1
P33	M	9.69444	3.2	58	27.4	32.2	4.2	112	47.8	66	128	71.9	99	4	85.9	25.8	41.3	4.1	118	58	87	161	94.5	124
P34	F	10.4	3	50.5	22.6	30.1	4.2	99.3	32.8	53.7	107	62.5	75.4	3.3	67.7	27.9	39.2	4.4	83.2	34.9	46.2	121	61.9	92.5
P35	M	9.36667	2.8	67.1	17.2	35.4	3.6	110	52.6	77.3	118	54.8	86.6	2.9	66.6	22.6	35.4	3.9	115	46.2	77.3	118	44.8	74.3
P36	M	9.25556	2.8	62.8	23.6	39.2	4.4	110	44.8	66.6	115	48.9	83.7	2.5	62.8	22.8	39.2	4.3	118	43.8	67.7	146	68.5	106
P37	F	9.40556	3	82.7	22	39.7	4.3	106	45.1	61.2	129	72.5	98.4	3.1	69.8	23.1	37.6	4.4	98.8	36.5	54.8	136	76.4	104
P38	M	9.84444	3.8	64.4	27.4	38.7	4.2	99.9	45.6	66.6	110	51.3	76.6	4	80	22	45.6	4.6	110	51	75.7	123	53.6	84.9
P39	M	10.325	3.4	47.3	23.1	36.8	4.5	106	46.2	72	110	53.6	91.4	3	49.4	18.3	31.1	4.5	112	40	62.8	127	60.1	87.8
P40	F	9.33056	2.9	61.2	16.6	32.2	4	103	45.6	65	130	56.6	103	2.4	46.2	12.3	22.6	4.2	107	47.8	66	130	79.6	103
P41	M	10.0917	3.3	72	31.1	48.3	4.1	111	57.5	81.6	132	72.5	101	3.2	91.3	31.7	56.4	4.5	115	52.6	78.9	140	66.2	95.2
P42	M	9.37222	4.3	97.7	48.9	70.3	4	120	59.6	82.2	120	57.8	86.1	2.8	81.1	32.2	49.9	3.2	118	55.3	80.5	123	66.2	93.7
P43	M	9.78611	3.4	80	22.6	40.8	4.5	108	52.1	66.6	124	54.2	86.1	3.5	97.2	21.5	49.4	4.5	111	44.6	65.5	132	61.3	103
P44	F	9.275	3	79.5	29	48.3	3.6	110	51	79.5	131	66	99	3.1	74.6	28.5	43.5	4.1	111	47.3	69.8	130	63.7	92.7
P45	M	9.5	3.1	53.7	19.3	27.9	4.1	105	47.8	69.8	118	57.2	83.7	2.7	51	15.6	25.8	3.8	107	38.7	64.4	119	56.7	93.7
P46	F	9.775	2.9	38.7	11.8	24.2	4.3	115	47.3	71.4	150	90.5	117	3.3	39.7	15.6	28.5	4	105	52.6	82.7	155	89.8	115
P47	M	9.625	2.9	69.3	18.8	23.8	4.1	107	39.7	63.9	114	50.1	70.7	3.2	63.4	18.8	29.5	4	112	42.4	69.3	116	58.4	74.3
P48	F	9.53889	2.4	48.9	18.3	30.1	3.6	92.4	37.6	57.5	104	58.9	79.6	4.6	78.4	44	63.4	4.4	114	60.7	85.4	157	82.7	117
P49	F	10.1778	2.7	55.3	20.4	32.8	3.7	115	40	71.4	130	64.2	90	2.9	72	20.4	31.7	3.7	105	35.4	57.5	133	67.8	92.4
P50	M	9.11667	3.5	61.2	22.6	31.1	4.4	117	56.9	77.3	130	67.2	104	3.8	86.4	20.9	36.5	4.1	108	41.9	67.1	130	66	99.1
P51	F	9.82222	2.8	70.2	23.1	38.1	4.3	110	46.2	65.5	105	63.1	86.1	3	65	22	39.7	3.8	101	43	58	128	47.7	94.3
P52	F	9.85	3.5	63.9	27.4	39.7	4.1	110	53.7	76.8	147	73.3	105	2.5	50.5	15.6	29.5	3.3	75.2	29.5	46.7	138	61.4	87.1
P53	M	10.1528	3.1	49.4	16.6	26.8	4.4	97.2	40.8	62.8	116	67.2	90.8	4.3	67.1	29.5	41.9	4.5	112	52.6	73.6	170	106	133
P54	M	9.48333	4	72.5	34.4	48.9	4.4	77.9	39.2	53.7	126	65.4	100	3.9	78.9	34.9	53.2	4.5	92.4	42.4	63.4	145	77.2	117
P55	F	9.48333	2.6	65	18.3	33.8	3.9	94.5	31	51.5	130	63.1	89	2.8	86.7	23.1	34.9	3.7	88.1	25.8	45.1	126	67.4	86.9
P56	M	9.94167	3.4	52.1	18.3	30.1	4.3	91.8	39.7	57.5	123	62.5	89	4.1	58.5	27.4	38.7	4.3	87.5	32.2	46.2	127	71.9	97.3
P57	F	9.66111	2.5	43.5	17.7	24.7	3.9	101	46.2	68.2	114	63.1	84.9	3	57.5	19.9	33.8	4.4	87.5	46.2	63.9	153	87.4	123
P58	F	9.14722	3	67.7	25.2	34.9	3.8	110	52.1	80.5	126	60.1	96.7	3.4	81.6	33.3	47.8	4.6	102	50.5	74.6	162	80.4	129
P59	F	9.99167	3.2	43.5	18.3	29	3.8	116	57.5	95.6	148	72.5	115	2.6	54.8	18.8	29	4.4	118	65.5	103	162	83.6	123
P60	M	9.44444	3.2	63.9	30.1	38.7	4.6	104	56.9	88.6	147	75.6	104	3.4	60.1	28.5	38.1	4	95.6	25.4	70	130	76.3	112
P61	F	9.39167	2.9	61.7	26.8	38.7	3.5	113	39.7	65	143	65.4	97.7	2.4	56.4	22.6	36	4	110	45.1	77.9	138	67	99.3
P62	M	10.6833	3.6	47.3	18.3	32.2	4.2	106	52.6	73	116	63.7	87.2	3.4	44.6	15.6	23.1	4.3	95	40.3	69.3	117	56	79.6
P63	F	11.0444	2.9	41.9	17.7	27.4	4.3	90.2	39.7	67.1	117	66	93.1	3.4	56.4	22.6	36	4.5	112	47.3	77.9	129	74.9	106
P64	M	10.9667	4.5	62.8	22	36	4.2	93.4	37.6	58	127	53.6	81.3	3.3	91.3	16.6	36.5	4.3	91.3	32.8	57.5	122	52.5	77.2
P65	F	10.6056	2.2	47.8	21.5	26.3	3.4	112	47.8	64.4	130	70.7	95.5	4.4	81.1	34.9	45.6	4.5	115	42.4	60.7	146	80.4	102
P66	F	10.2722	2.8	59.6	19.3	37	4.2	104	45.6	66	121	67	95.3	3.3	73.6	22.6	38.6	4.6	101	36	50.8	129	74.1	97.9
P67	M	10.3306	3.5	59.1	18.8	33.3	4.6	110	46.2	66	128	64.8	99	3.1	47.8	22.6	32.2	4	108	46.2	73.6	173	88.2	126
P68	M	10.8778	3.1	56.9	21.5	29.5	4.4	94	37.6	60.7	119	58.4	86.1	3.3	46.7	15.6	26.3	4.2	83.8	29.7	51	114	51.3	81.3
P69	F	12.5	3.3	49.4	18.3	28.5	4.2	113	44	73	130	67.8	92.5	3.8	72.5	30.1	43.5	4.4	112	43.5	66	131	74.9	91.9
P70	F	11.83	3.2	50.5	15	24.7	3.8	98.8	34.4	51	130	52.5	80.7	3	60.7	17.2	33.8	3.9	99.8	37	54.8	131	54.8	87.9
P71	F	12.93	3.2	43	16.1	27.9	4.3	83.8	31.7	45.1	117	54.8	82.5	3.2	62.8	29	41.3	4.6	82.2	27.9	44	122	55.7	86.7
P72	F	12.06	3.3	98.8	25.8	46.2	3.9	99	33.8	55.3	125	59.5	78.4	3.8	86.4	23	42.4	4.2	120	53.7	76.8	128	67.8	89.6
P73	M	11.94	3.4	57.5	20.4	27.9	4.4	117	47.3	65	119	50.7	80.3	2.9	56.4	17.2	29	4.6	114	47.3	72	104	47.7	67.2
P74	F	12.45	2.9	64.4	27.4	38.7	4.3	97.2	39.7	63.7	119	55.9	76.9	3.3	65.3	27.9	36.5	3.7	95	38.7	58.5	135	71	96
P75	M	11.93	3.6	50.5	24.7	28.5	4.9	104	36.5	61.7	105	59.5	71.7	2.4	40.8	11.3	17.7	4.3	90.7	30	53.7	108	39.5	58.4
P76	F	12.39	3.5	66.4	18.8	28.5	3.9	91.3	32.2	48.3	111	47.2	68.4	2.1	70.3	22	39.2	3.3	92.4	37.6	53.7	111	56	73.1
P77	F	12.19	3.4	50.5	22.6	28.9	4.1	108	46.2	68.2	123	56.6	76.3	3.1	45.6	16.1	24.2	3.9	99	44	58.7	129	65.4	91.9
P78	F	12.21	2.9	58	15	30.6	4.2	117	46.7	63.4	130	62.5	89.6	3.6	70.3	23.6	36.5	4.1	97.2	32.8	47.8	164	61.4	97.7
P79	M	12.79	3.2	84.3	21.5	39.2	4.1	94.5	39.2	57.5	126	56.6	77.8	2.2	47.8	11.8	17.7	4	108	39.2	58.5	139	72.3	106
P80	M	12.21	3	43.5	12.3	23.1	4.3	87.5	26.3	50.5	124	47.2	74.3	3.9	62.3	27.4	40.3	4.2	87	34.9	52.1	130	64.8	90.8
P81	M	13.71	3.3	85.4	31	40.8	4.6	115	39.2	54.8	113	56	71.9	4	83.8	24.2	42.4	4.3	102	38.7	59.1	118	54.2	86.1
P82	M	12.45	4	41	17.3	22.9	4.2	110	44	63.4	106	41.8	61.3	3.9	61.7	19.9	34.4	4.7	105	40.3	52.8	103	51	66
P83	M	12.95	3.5	65.5	19.3	29.5	4.1	111	42.4	57.5	102	41.8	61	3	73	20.4	37.8	4.2	112	34.4	53.2	117	51.3	75.4
P84	M	12.36	3.7	49.4	17.2	24.2	3.8	100	35.4	56.9	126	43.6	73.7	2.8	44	12.3	20.9	3.7	110	44	65.5	130	51.3	86.1
P85	M	12.23	3	46.2	15.6	24.7	4.6	88	34.9	55.8	83.7	33.7	47	3.6	60	12.9	25.8	4.3	96.1	35.1	56.5	96	40.8	55.6
P86	M	12.77	3.7	53.7	16.8	26.8	4	113	37	58.5	115	51.9	70.7	3.7	57.5	16.6	36.1	4.3	114	34.4	51.5	134	63.7	86.6
P87	F	12.68	3.2	52.6	17.2	24.7	4.2	88.1	36.5	56.9	104	53	71.3	3.9	77.9	27.9	40.8	4.2	82.7	32.1	53.2	130	73.7	86.6
P88	M	12.57	2.1	41.9	15	25.8	3.7	93.4	43.5	56.9	121	67.2	92.5	3.4	53.2	19.3	31.1	4.4	86.4	48.3	66.6	123	58.3	81.9
P89	M	12.36	4.3	68.2	27.4	38.7	4.4	96.1	45.1	66.6	115	66.4	89.3	2.9	81.1	23.1	41.3	4.6	109	43.5	64.4	128	54.8	83.7
P90	M	11.78	2.7	37.6	14.2	24.3	4.2	72.5	28.5	44	121	64.6	85.1	2.7	73.6	22	42.4	3.9	97.2	53.7	69.8	126	55.4	73.6
P91	F	11.99	2.8	38.1	17.2	24.7	4.2	90.7	41.9	61.2	113	51.3	77.2	4.2	54.8	27.4	36.5	4.4	88.6	37	49.9	123	66	83.1
P92	F	12.18	3.4	43	11.8	21.5	4.1	73.6	31.7	47.3	108	52.6	69.3	3	43.5	15.8	24.2	4.1	87.5	37.6	58	121	57.8	78.9
P93	M	12.02	2.5	44	15.4	22	3.8	82.2	39.2	55.8	130	62.5	87.2	4.1	66	18.8	35.4	3.8	96.1	41.3	63.4	132	61.9	100
P94	M	12.67	2.8	38.7	18.3	23.1	4.1	78.9	29	46.2	134	86.1	106	3.6	53.7	26.3	36.5	4.4	83.8	37.6	53.7	130	73.7	92.5
P95	M	12.56	2.4	39.2	12.4	19.3	3.9	103	36	54.2	127	64.8	86.1	3.5	58	19.9	30.6	4.3	106	31.1	48.9	143	70.4	105
P96	M	12.19	3.5	67.7	22.6	37.6	4.8	115	44.6	69.8	160	71.7	102	4.2	67.1	26.3	38.7	4.4	112	30	44.6	150	69.5	96.5
P97	M	12.74	2.7	72.5	20.9	36.5	3.6	112	31.1	54.8	130	60.7	87.8	3.1	70.9	28.5	43.8	3.6	106	33.3	55.3	130	61.9	89.6
P98	M	12.79	3.9	66.7	22.6	33.8	4.6	110	43.5	62.3	130	54.8	102	2.5	50.5	11.3	23.6	4.2	105	36.5	60.1	123	47.2	73.7
P99	M	12.19	3	55.3	19.9	32.2	3.9	75.7	31.1	48.9	130	63.7	99.6	2.9	49.4	18.3	26.3	4.1	106	33.8	60.1	139	71.7	101
P100	M	13.6	1.4	21.8	6.6	12.2	4.5	107	30.6	49.9	87.2	41.3	54.8	4.2	62.8	22	35.4	4.9	105	34.9	53.2	125	57.8	81.3
P101	F	15.04	2.9	41.3	14.8	23.6	4.1	83.2	28.5	45.6	122	54.2	83.7	2.5	52.6	17.7	28.5	3.8	91.3	36.8	57.5	156	60.7	106
P102	M	14.66	3.3	43	12.9	23.1	4.3	82.2	32.2	50.5	130	59.5	90.2	3.3	75.2	22	33.3	4.8	110	40.3	65	131	59.5	80.7
P103	M	14.56	2.1	72	15	27.4	4.4	83.8	26.3	44	130	59.5	93.7	3.3	79.5	18.8	27.9	4.2	112	38.7	56.9	135	59.5	81.3
P104	M	14.46	3.3	59.1	26.3	38.1	4.6	101	40.8	60.7	100	58.4	77.8	2.6	17.7	0	8.5	4.5	96.7	34.4	52.6	112	44.2	77.2
P105	F	14.84	2	12.9	3.9	6.7	3.8	84.8	32.2	45.6	157	87.4	105	3.6	43	18.8	27.9	3.9	78.4	37.6	50.5	132	58.7	89.1
P106	M	14.59	3.2	48.9	17.2	25.2	4.4	98	29	43	112	52.2	74.9	3.4	82.2	15.6	30.1	4.2	101	31.1	45.6	113	43.6	67.2
P107	F	14.36	2.9	52.6	19.9	33.3	4.2	81.1	30.6	45.6	118	63.7	86.6	3.2	51.5	16.6	28.5	4.2	108	33.8	60.7	98.4	42.4	67.2
P108	F	14.92	2.5	35.4	12.3	21.5	3.6	74.1	24.5	45.1	132	51.3	87.2	3.1	53.7	23.1	32.2	4.2	94.5	31.7	49.9	134	66	91.4
P109	F	14.86	2.6	39.2	15	21.5	4.2	81.6	31.1	50.5	122	55.4	79	3.1	49.4	20.4	31.1	4.5	102	44	62.3	126	62.5	89.3
P110	M	14.55	4.2	68.7	21.5	40.3	4.8	111	34.4	61.2	129	73.7	94.3	3.2	47.6	18.8	30.6	4.4	96.1	41.9	66.7	128	60.7	87.8
P111	M	14.33	3.4	67.1	22.6	37.8	4	113	36.5	56.4	124	50.1	74.3	3.2	59.1	17.7	27.9	4.2	113	33.2	55.3	113	45.4	68
P112	F	15.01	3.6	32.9	14.9	19.3	3.8	56.6	31.1	46.7	123	54.8	81.9	4	36.6	16.9	23.7	4.2	58.3	28.1	36.6	110	53.6	81
P113	F	14.63	2.9	30.1	11.3	18.8	4	76.2	32.2	48.3	101	50.1	71.9	3.6	41.3	16.6	25.2	4	74.6	24.8	41.9	111	56.6	81.3
P114	F	14.3	2.2	33.8	11.3	16	3	96.7	36.5	58	126	62.5	87.2	4.1	61.2	34	44.6	5.2	113	51.5	66	129	62.5	88.4
P115	M	14.41	3.4	63.9	19.9	33.8	4.9	115	30.6	47.8	130	57.8	87.2	3.2	77.9	19.9	34.4	4.1	105	36.5	59.6	135	72.5	101
P116	M	14.66	3.7	47.8	18.8	26.3	4.3	118	44	66	132	65.4	94.3	4	58.5	27.9	36	4.2	120	41.3	61.2	130	63.7	90.2
P117	M	14.99	2.2	27.3	6.4	14.9	3.3	94.5	37.6	61.7	83.1	25.4	58.4	4	62.3	23.6	34.4	4.4	101	35.4	53	116	45.4	67.2
P118	F	14.12	2.8	36.5	12.3	17.7	4.3	68.7	31.1	43.5	120	49.5	76	3	43.8	17.7	23.6	4.1	77.9	33.3	45.6	128	64.8	94.3
P119	F	14.36	3.1	51.5	25.2	37	4.1	84.8	34.9	53.2	112	56	77.8	2.7	47.3	21.5	31.7	4.3	85.9	39.7	59.6	110	56.6	71.9
P120	M	14.22	3.4	67.7	22	34.4	3.8	74.1	32.8	45.1	111	49.5	66.6	3	62.3	15.8	22.8	4.2	92	44.6	61.7	116	56	79
P121	M	15.43	2.5	54.8	14	24.4	4	95.8	35.8	53.2	95.5	43	63.1	3.1	69.8	18.8	34.9	4.5	90.7	33.3	58	110	55.4	77.2
P122	M	16.65	3.3	45.6	23.1	32.8	4	110	40	68.2	111	54.8	77.2	3.1	56.9	26.8	36.1	4	105	38.7	52.6	139	65.4	90.6
P123	F	15.32	3.1	37	15	24.2	4.2	93.4	36	53.2	130	64.8	95.5	3.5	37	16.1	25.2	4.1	92	31.7	58	133	71	96.4
P124	M	14.21	2.5	43.5	12.3	25.2	4	98.3	32.2	48.3	108	47.2	68.4	3.3	72.5	27.4	43.5	4.1	88.6	34.9	51.5	123	61.9	98
P125	M	14.98	3.5	50.5	17.5	29	4.8	75.2	31.1	47.3	96	37.7	60.7	3.8	69.3	17.7	37	4.8	88.6	34.9	54.8	102	55	74
P126	F	15.71	2.1	31.7	9.1	18.3	4.3	75.7	31.7	45.1	110	47.7	66.6	2.5	55.3	19.9	31	4.1	89.1	35.4	56.9	134	69.6	92.5
P127	M	14.55	3.7	58.5	14	23.6	5.1	104	45.6	65.5	126	64.2	81.3	3.5	84.3	25.8	39.7	4.4	112	33.3	62.8	111	48.3	66
P128	M	14.09	3.8	59.1	19.9	29	4.5	101	39.7	58.5	119	52.5	72.5	2.8	46.7	15	27.9	4.7	101	32.2	49.4	117	42.4	71.9
P129	M	14.8	2.8	59.6	14	24.7	4.5	110	34.9	61.7	122	60.1	74.9	3.6	73	17.7	32.8	4.7	116	36	62.8	132	64.8	94.6
P130	F	14.36	2.6	40.3	18.8	27.4	3.8	111	61	78.4	130	63.7	86.6	2.8	51.5	21.5	28.6	4	92	38.7	61.5	129	60.1	83.1
P131	F	14.82	3.7	78.9	24.2	44	4	112	33.8	68.2	90	54.2	66	2.1	49.9	13.4	22.6	4.4	107	44	63.9	151	76.4	112
P132	F	14.83	2.7	56.9	18.8	28.5	4.2	80	29	45.6	116	65.4	86.1	3.1	62.3	23.1	36.5	4	80	34.9	49.4	126	60.7	85.5
P133	F	13.89	4.2	46.7	17.7	26.8	3.8	94.5	38.7	56.4	130	77.8	105	2.8	44	21.5	28.5	4.3	86.4	48	55.8	127	63.1	87.2
P134	F	14.83	3.7	59.6	23.1	33.3	3.9	107	40.8	56.4	136	70	93.1	3.2	60.7	14.5	25.8	4.3	89.7	33.3	55.1	132	62.5	93.1
P135	M	14.22	3.1	41.9	13.4	20.4	3.9	75.7	32.8	47.8	120	58.9	87.8	4.2	54.8	23.6	32.8	4.4	92.4	37	54.2	130	71.3	104
P136	F	8.38056	3.7	67.1	25.2	40.3	4.3	104	41.3	66.6	127	64.2	96.1	3.4	61.2	12.9	33.3	4.8	104	40.8	68.2	129	65.4	97.8
P137	M	8.80556	2.7	64.4	25.8	35.4	4.3	103	53.2	78.4	130	75.6	95.3	3.6	63.9	21.5	36	4.2	92.9	41.9	50.5	140	67.5	104
P138	F	8.00278	3.2	56.9	19.9	32.2	4.4	104	46.2	65	130	76	100	3.2	54.8	17.2	27.4	4.7	103	41.9	61.2	157	96.1	125
P139	F	8.46389	3.2	62.8	19.3	31.7	4.7	102	36	61.2	130	68	95.5	3.3	48.9	19.3	31.7	4.4	112	43.5	70.3	122	76	98
P140	M	8.98333	3	69.8	29.5	43.8	4.8	111	62.8	83.2	109	57.8	82.5	3.8	61	30.1	45	4.6	110	52.1	80.5	129	71.9	102
P141	F	8.8	3.4	56.9	28.5	38.7	4.6	99.3	51.5	71.4	126	74.3	97.3	3.7	64.4	37.6	54.8	5	107	59.1	85.4	127	63.7	93.2
P142	F	8.43333	2.7	57.5	23.6	33.3	3.7	81.6	33.8	52.1	126	65.4	94.3	3.1	48.1	17.2	31.8	4.2	91.8	43	61.7	123	58.9	86.6
P143	F	8.25833	3.6	67.1	30.6	49.4	4	96.1	53.2	69.3	150	77.3	107	2.8	87	24.7	45.1	4.4	113	58.5	81.6	158	86.7	117
P144	F	8.22778	4	54.2	23.6	30.6	4.4	82	38.7	54.8	123	73.7	102	3.6	45.6	17.2	25.2	4.1	76.8	37.6	53.2	130	81.9	103
P145	M	8.61389	3.4	48.3	24.2	38.1	5	97.2	49.4	65.5	128	80.7	99	4	66	31.7	46.7	4.9	94.5	44	63.9	130	82	102
P146	F	8.25278	3	56.9	20.9	37	4.5	96.7	46.2	68.7	130	69.6	102	4.6	93.4	39.2	67.7	4.5	102	46.2	73.6	160	92.2	131
P147	F	8.46389	3.6	60.7	31.7	41.9	4.5	91.3	52.1	67.7	99.6	54.2	75.4	3.8	63.4	27.9	40.8	4.7	91.8	43	60.7	127	81.3	99
P148	M	7.95	3	57.5	25.2	38.1	3.9	102	45.6	74.6	118	63.1	84.3	3.6	56.9	22	34.9	4.4	110	43.5	71.4	127	63.7	93.7
P149	F	8.52222	2.4	54.8	19.3	32.2	4	94	44	69.3	143	70.9	121	3.1	62.8	23.1	37	4.1	115	51	74.1	165	87.4	120
P150	M	9.1	3.1	62.8	22.6	33.8	4.1	84.8	32.8	48.3	101	49.5	73.7	4.9	94	38.7	58.5	5.4	97	34.9	55.8	161	93.7	132
P151	F	8.26944	2.7	87.5	25.8	47.3	4.1	85.4	30.6	47.3	120	53	77.5	3	48.7	22	31.7	4.1	99	34.9	52.1	128	65.4	96.1
P152	F	8.45833	2.5	42.4	13.4	20.4	4	90.2	31.7	55.8	124	62.5	93.7	3.5	50.5	23.6	34.9	4.3	106	41.9	73.6	127	60.7	88.4
P153	F	8.50556	3.7	64.4	31.1	46.2	4.8	115	52.1	74.6	138	77.8	95.5	3	62.8	18.3	24.9	3.9	115	48.3	68.7	126	59.5	86.6
P154	M	8.56944	3.7	51.5	19.9	32.8	4.4	117	46.2	68.2	130	69.6	99.6	3.2	67.7	20.9	39.7	4.5	108	48.3	65	165	74.8	115
P155	F	8.175	3.1	54.8	23.1	40.3	4.4	107	46.2	61.7	130	63.1	105	2.8	62.3	25.8	44.6	4.5	106	45.1	73.9	150	78	110
P156	M	7.95833	3	53.2	18.8	31.7	3.7	114	45.1	73	130	69	89.6	3.6	67.1	24.2	39.2	4.1	113	48.9	74.1	134	70.1	91.4
P157	M	9.03889	3.6	53.7	21.5	34.9	4.5	113	52.6	76.8	129	68.4	94.3	3.2	56.4	22.6	31.1	4.5	110	52.6	70	125	66.6	88.4
P158	F	9.88889	3.4	82.2	32.8	47.3	4.2	93.4	43.5	60.1	130	74.5	101	3.4	77.3	37	54.8	4.2	97.2	45.1	68.7	142	80.4	117
P159	F	9.79444	3.2	49.4	20.4	31.7	4	116	58.5	81.6	110	50	73.7	3.7	45.6	20.4	30.1	4.4	104	46.7	70.9	130	70.7	96.7
P160	F	9.73056	3	59.1	18.8	31.1	4.3	115	52.6	91.3	128	66.6	97.8	3.5	59.6	21.5	34.4	4.4	110	40.8	58.5	130	66.6	93.7
P161	F	9.98889	3.7	53.7	23.1	29.5	4.8	87	36.5	55.8	128	60.1	87.8	3	54.8	23.1	36.1	4.2	88.1	36	55.8	113	54.8	84.9
P162	M	9.92778	3.4	55.3	19.9	30.1	4.5	105	44	62.3	107	50.7	81.3	2.8	55.8	20.9	33.3	4.2	99.9	36	62.3	124	66	89.6
P163	M	10.2472	3.5	74.1	23.1	45.1	4.7	93.4	39.2	56.4	124	73.2	90.8	3.8	77.9	32.8	47.3	5.2	110	51	72	129	67.2	97.3
P164	M	9.2	3.9	99	26.8	49.4	4.8	104	46.2	72	144	80.3	107	3.3	82.7	31.1	50.5	4.3	107	42.4	70.3	118	67.2	86.6
P165	F	9.48056	2.5	53.2	20.4	37	4.3	94.5	49.9	61.2	157	81.1	118	2.8	69.3	17.3	36	4.6	103	40.3	62.3	162	81.1	138
P166	M	9.375	3.2	49.4	19.9	30.1	4.5	106	36.5	65	131	66	98.4	3.3	54.8	23.1	36.5	4	107	40.8	77.9	154	74.8	109
P167	M	9.875	3.4	62.3	23.6	39.7	4	108	51.5	76.8	125	67.2	98.4	3.1	70.9	26.3	36	4.1	92.9	38.7	53.2	138	59.1	105
P168	M	9.64722	2.9	47.3	16.6	25.8	4.5	92.4	40.3	67.1	107	47.2	67.2	2.7	66	25.2	39.7	4.2	97.7	41.3	55.8	107	52.5	77.2
P169	F	9.27778	3.5	74.1	22.6	36	3.4	117	56.4	78.9	126	61.9	87.2	3.6	52.1	20.4	29.5	3.8	112	51	92.9	137	74.1	108
P170	M	9.58611	3.3	62.3	22.6	34.4	4.4	108	58.5	83.2	140	78.8	102	2.7	63.9	24.2	40.8	4.3	101	41.3	78.4	139	62.2	100
P171	F	9.43056	3.7	77.3	22.6	43.5	4.4	91.8	31.7	60.7	110	44.8	74.3	2.5	41.9	15	24.7	4.5	96.1	33.8	65.5	119	50.7	77.8
P172	M	9.23889	2.4	55.3	22	33.3	5	92.9	44.6	59.6	137	75.6	104	3.4	67.7	29	39.7	4.9	103	40.3	56.9	155	79.7	120
P173	F	10.2778	3.5	53.2	19.9	31.7	4.5	90	35.4	50.5	116	52.5	74.9	2.8	68.2	27.4	39.7	4.8	99.3	37	54.8	128	54.8	82.5
P174	M	9.84444	4.2	86.4	25.8	55.8	4.9	95.6	49.9	70.3	104	54.2	74.9	3.8	75.2	26.8	38.7	4.5	97.7	46.7	65.5	121	65.4	86.6
P175	M	9.14167	3.5	69.3	23.6	38.1	4.6	99.9	40.8	73.6	131	71.3	97.2	4.4	68.2	30.1	39.7	4.9	112	41.3	64.4	145	81.7	106
P176	F	10.025	3.3	62.3	30.6	43.5	4.2	94	40.1	66.7	127	60.1	82.5	3.3	50.5	16.6	27.9	4.2	99.3	42.4	62.8	111	57.2	76.6
P177	F	10.4611	3.2	64.4	22	36	4.6	93.4	38.7	63.9	106	60.1	76	3.7	74.6	30.1	47.3	4.5	112	43	66	120	58.4	85.5
P178	M	10.4361	3.4	61.7	25.8	41.3	4.1	91.3	42.4	63.4	132	76.3	103	4	81.1	32.2	51	4.5	120	59.1	85.4	140	71.6	109
P179	M	10.95	3.3	46.2	18.3	27.9	4.4	111	47.3	69.3	124	76	104	4.1	73.6	26.8	39.7	4.8	115	40.3	59.6	132	74.3	104
P180	M	11.2917	3.6	52.1	21.5	32.8	4.3	84.8	42.4	60.1	130	61.9	88.4	3.3	49.9	17.2	29	4.5	101	45.6	63.4	132	74.9	106
P181	M	11.1861	3.5	61.2	20.4	29.5	4.8	104	40	54.8	82.5	32.4	44.2	3.6	55.3	16.1	26.8	4.7	96.1	36.5	45.6	106	44.8	64.8
P182	F	10.1028	2.9	62.8	26.3	39.7	4.1	105	51	74.6	127	64.8	94.3	3.3	65.5	27.4	47.8	4.3	110	46.7	68.2	134	80.7	109
P183	F	10.375	3.1	59.6	19.9	31.1	4.1	89.1	39.2	56.9	131	65.4	87.8	3.5	62.8	19.3	33.3	4.7	103	42	58.9	148	81.1	121
P184	M	11.2222	3.2	61.7	23.1	35.4	4.7	101	41.9	62.3	121	61.9	86.1	3	44	22.6	34.4	4.8	95	40.3	65.5	124	70.7	94.9
P185	M	10.8806	2.7	43	15.6	25.8	3.8	74.1	33.3	49.9	132	66	106	3.3	46.2	16.1	28.5	4.5	105	49.9	67.7	136	66.6	95.8
P186	M	10.6222	3.7	52.6	26.8	38.7	4.5	94.5	45.6	73	132	76	97.8	3.3	58.5	21.5	33	4.3	93.4	41.3	66	133	76.6	103
P187	F	11.7361	2.3	66	29.5	46.7	4.1	90.7	41.3	60.7	121	56	77.6	3.7	54.2	20.9	32.8	4.2	88.6	36	54.8	113	54.8	77.2
P188	M	10.2333	3.8	56.9	18.8	29.5	4.6	98.9	46.7	66	107	40.1	74.3	3.7	78.4	20.4	37	4.7	94.5	43	63.9	118	56.6	81.3
P189	F	10.8639	3.1	73.6	19.3	34.9	4.5	117	53.7	80.5	152	69.3	93.7	3.6	85.9	24.2	37	4.1	107	40.8	60.7	166	84.3	108
P190	F	10.5028	3.5	58	21.5	32.8	4	88.1	33.3	46.2	106	53.6	75.4	3.6	55.3	22	31.7	4.4	77.3	27.4	41.9	122	57.8	89.6
P191	F	10.5361	3.3	49.4	24.7	35.4	4.2	96.7	38.7	68.7	124	66	93.1	2.9	61.7	24.2	37	4.3	94	34.4	56.9	129	74.9	105
P192	F	10.2	3.3	46.7	16.6	26.3	4.7	107	52.1	73	101	53.6	74.9	3.4	51.5	17.7	25.2	4.6	93.4	42.4	61.7	120	61.3	83
P193	M	10.9278	2.1	43.5	17.2	22	4	100	49.4	65	127	61.9	97.3	3.6	69.3	31.7	45.1	4.4	109	48.3	75.7	124	58.3	89.8
P194	F	10.775	2.5	36	13.4	22	3.9	84.3	39.7	53.7	124	55.4	81.3	3.3	65.5	24.2	41.3	3.7	115	49.9	73	146	66.8	104
P195	M	12.0111	3.5	81.6	21.5	41.9	4.4	115	49.4	77.9	130	60.7	93.7	2.9	65	23.1	37	4.7	114	53.2	75.7	133	70.1	113
P196	M	10.5417	3.9	72	24.2	39.7	4.3	96.1	38.7	63.9	135	74.9	106	2.9	68.2	16.6	37.6	4.6	90	39.7	57.5	128	69.6	97.8
P197	M	10.4583	4.1	76.8	26.8	43.5	4.7	110	51.5	75.2	129	66.6	92.5	3.1	71.4	26.3	39.7	5	112	56.9	81.1	147	81.1	106
P198	M	11.125	3.2	56.4	14.5	26.3	4.3	96.1	45.1	58.5	133	66.2	95.3	3.2	75.7	16.1	34.4	4.2	83.2	33.3	47.3	134	76.3	88.4
P199	F	10.7056	2.8	54.8	20.4	34.9	4.1	118	44	56.9	128	54.2	84.3	3	65.5	21.5	37.6	3.5	105	34.9	55.8	145	67	102
P200	M	10.775	2.9	58	20.9	32.8	4.1	98.3	52.1	75.2	220	115	160	2.7	46.7	15	26.3	4.1	110	53.7	82.2	220	115	160
P201	F	10.3722	3	53.4	25.8	36	4.5	89.1	47.3	58.5	119	56.6	86.1	3.4	54.8	21.5	39.7	4.3	78.4	31.1	48.3	125	68.4	94.2
P202	F	10.2806	2.3	40.3	18.3	25.2	4.4	99	46.2	73	126	70.1	93.7	3.3	47.3	22	32.8	4.3	95	34.9	55.3	157	77.2	116
P203	F	10.5111	3	52.6	17.7	29	4.4	99.3	45.1	62.8	126	63.7	92.5	3.5	73.6	23.6	38.1	4.2	103	40.8	62.3	130	64.2	97.8
P204	F	8.075	3.7	52.1	17.2	28.5	4.3	103	40.3	55.3	127	67.8	103	2.9	34.4	12.9	23.1	4.2	90	31.6	46.2	131	74.9	103
P205	M	7.73333	2.3	40.8	16.1	24.2	4.5	103	37	59.6	103	61.9	81.3	4.9	64.4	23.1	36.5	4.6	99	45.6	73.6	129	66.2	91.1
P206	M	8.075	3.8	54.2	18.3	33.3	4.1	115	52.1	73	153	73.1	113	3.3	73	13.4	37	4.4	110	36	53.7	165	70.9	117
P207	F	8.66667	3.3	76.2	26	49.4	4.3	118	54.2	88.1	114	59.5	87.8	3.4	55.3	22	35.4	4.3	110	53.2	88.4	126	58	84
P208	M	8.36111	3.9	73.6	30.6	47.3	4.6	92.4	46.7	70.3	120	64.2	91.4	4	98.8	30.1	49.9	4.7	102	62.3	88.6	150	74.1	109
P209	M	8.79722	2.8	63.4	25.2	38.1	4.8	110	44	64.4	169	95.3	131	3	67.7	22.6	33.8	4.3	106	40.8	58	153	70.2	93.2
P210	F	8.77222	3.5	73.6	26.3	38.1	4.1	114	56.9	85.4	142	68.5	99.3	3.3	67.1	20.9	38.1	4.2	109	42.4	75.2	143	76.4	109
P211	F	8.40556	2	66	13.4	26.8	3.8	96.7	52.1	74.6	124	74.3	104	4	92.9	36.5	58	4.3	119	54.2	82.2	169	83.5	121
P212	F	8.125	3.1	45.6	22	33.3	4.2	115	58.5	87	123	70.7	94.3	2.7	36	14.5	24.2	4	83.2	38.1	56.9	131	69	99.6
P213	M	8.67778	3.7	68.7	18.3	44.6	4.4	98.3	36.5	58	123	64.2	89	3.8	59.6	20.4	37.6	4.2	90.2	33.8	59.6	148	90.6	123
P214	M	9.025	3.9	54.8	24.2	32.8	4.8	97	51	62.3	103	58.4	75.4	4	51.5	20.9	31.1	4.9	85.4	44	61.2	124	73	95.5
P215	F	8.65556	3.5	65	23.6	40.8	4.2	92.9	41.3	58.5	131	65.4	104	2.8	61.7	24.7	40.3	4	99.3	49.4	67.7	117	61.3	86.1
P216	M	9.25556	3.3	43.5	16.1	25.8	4.2	92.4	38.7	57.5	113	58.9	85.5	3.9	69.3	25.2	41.9	4.5	109	42.4	64.4	132	66	98.4
P217	M	8.97222	3.4	65.5	20.4	32.8	4.1	115	56.4	88.6	130	68.4	99	4.3	83.2	23.1	56.2	4.8	115	58.5	95	154	82.7	115
P218	F	8.00278	3.6	77.3	27.4	44	4.5	90.7	46.2	67.1	164	91	126	2	47.8	17.2	24.2	3.4	76.2	35.4	49.4	130	62.2	104
P219	F	7.96667	2.9	51.5	23.1	34.4	4.2	111	49.4	73.6	101	50.7	70.7	2.8	67.7	32.2	44.6	4.1	116	47.8	70.9	120	71.7	94.5
P220	M	8.12778	3.7	57.5	20.9	33.3	4.5	87	30.6	46.2	127	66	102	4.1	76.8	33.3	53.1	4.6	91	39.1	54.6	146	74.6	102
P221	F	8.37222	2.9	57.5	17.2	27.9	3.4	117	50.5	74.6	105	49.5	71.3	3.1	74.6	23.1	37.6	4.2	118	48.3	72.5	129	70.7	95.5
P222	F	8.59722	3.5	84.3	26.3	44.6	4	116	58.8	85.4	158	92.2	122	3.9	89.7	22.6	41.3	4.2	117	46.7	81.1	173	90.6	126
P223	F	8.65833	2.9	71.4	29.5	42.4	4.2	115	52.1	76.2	149	69	109	2.9	57.5	18.8	30.9	4.7	110	46.2	74.1	140	68.5	101
P224	M	8.38611	3.6	45.6	17.7	27.9	4.5	110	56.4	84.8	128	63.7	85.5	4	60.1	20.4	32.2	4.7	112	45.6	75.7	130	67.8	96.7
P225	F	8.38611	3.5	40.8	14	31.1	4.5	109	44.6	68.2	128	73.1	96.7	4.1	54.8	19.9	30.6	4.7	110	48.3	79.3	130	69	99
P226	F	9.275	3.6	49.4	29	36.1	4.1	112	52.1	73	130	59.5	93.1	3.3	55.3	17.2	31.1	4.1	107	50.5	72	107	51.9	76.6
P227	M	9.15556	3.3	63.9	20.4	36	4.1	110	53.7	77.3	154	83.4	120	3.5	72	32.8	51.5	4	110	43.5	71.4	161	82.4	119
P228	M	8.49722	3.2	43.7	18.8	26.3	4.8	112	56.9	85.9	127	67.8	92	3.8	68.2	23.2	44.6	4.7	110	54.8	82.9	130	77.2	110
P229	M	9.35	3.6	51	18.3	28.5	4.3	111	49.9	78.9	117	61.3	85.5	3.8	58	24.7	41.3	4.8	104	44.6	65	130	62.5	95.5
P230	F	10.1222	3.3	73	26.3	41.9	4.6	105	45.6	67.7	120	54.8	82.5	2.9	60.7	26.3	42.4	4.1	119	53.2	88.1	145	85.1	112
P231	F	9.60278	3	64.4	24.2	40.8	4	90.2	39.2	55.8	124	60.1	93.7	2.9	57.5	19.9	33.8	4.1	90	40.3	56.4	143	74.8	109
P232	M	10.1083	4.4	58	23.6	32.2	4.8	115	56.9	80.5	97.8	54.2	77.2	3.9	33.3	15	21.5	4.7	103	48.9	67.1	108	55.4	80.2
P233	M	9.375	3.6	49.4	19.3	30.1	4.7	101	49.4	65.5	145	81.1	112	3.8	54.2	22.6	32.8	4.4	102	47.8	69.3	147	87	116
P234	F	9.34167	2.4	34.4	15	24.7	3.6	92.4	40.8	65.5	104	56	78.4	3.5	58.5	31.7	46.5	4.3	84.3	40.3	57.5	131	78	103
P235	F	9.13056	3.4	63.9	21.5	36.5	4.2	112	51	73	130	69	91.4	1.1	28.5	12.3	15.6	3	120	68.2	89.9	169	85.1	115
P236	M	9.84722	4.3	69.8	30.6	47.3	4.6	105	52.6	84.3	118	67.8	87.2	4	79.5	28.5	49.9	4.8	100	40.3	61.7	107	61.3	77.2
P237	F	9.91667	3.4	63.9	23.7	43	4	112	41.9	66.6	115	51.9	74.9	3	63.4	21.5	37	4.1	113	42.4	64.4	131	67.8	96.1
P238	F	9.42778	2.9	49.4	18.8	26.3	4.2	82.2	39.2	53.3	147	82.7	113	3.6	52.1	22.6	30.1	4.3	98.3	44.6	62.3	152	57.5	96.1
P239	M	9.58333	3.3	45.6	14.5	25.2	4.5	107	47.3	73.6	100	43.6	72.5	4	58	20.9	37	4.8	105	38.1	56.9	121	63.1	84.9
P240	F	9.425	3.3	51.5	17.7	32.8	4.2	90.2	39.7	64.4	121	61.3	97.8	3.4	58.5	24.7	37	4.4	101	45.6	66	130	71.3	104
P241	M	9.63611	3	73.3	32.8	75.1	4.5	115	55.8	88.6	130	58.4	83.1	3.2	79.5	32.2	48.3	4.1	110	45.6	71.4	158	89.8	117
P242	M	9.46667	3.7	54.8	22.1	37.6	4.6	111	60.7	78.9	149	82.7	109	3.5	58	25.8	39.7	4.6	112	56.9	74.3	151	94.5	124
P243	F	9.43889	3.7	95	36	61.2	3.9	115	58	91.8	158	65.4	105	3.2	72.5	18.8	31.7	4	110	46.2	76.2	165	71.7	117
P244	F	9.30833	2.6	74.1	35.4	49.9	3.4	105	51	76.8	119	63.7	86.6	3.3	54.8	20.4	37	4.2	110	51	82.2	134	77.8	99.6
P245	F	9.82222	2.8	52.1	17.7	27.9	4.4	106	48.9	66	116	55.4	86.6	2.8	52.6	26.8	35.4	4.6	93.4	29.5	65	107	66	89.6
P246	F	10.6111	3	65.5	22	34.4	3.8	100	46.2	58.5	109	58.9	69.6	2	88	27.4	45.1	3.3	86.4	29	46.2	101	54.2	77.8
P247	F	10.5306	2.9	52.1	18.3	26.8	4	85.4	42.4	59.1	130	65.4	92.5	3.6	61.7	24.7	36.5	4.6	82.2	35.4	52.1	150	81.1	108
P248	M	10.7667	3.4	47.3	17.7	27.9	4.5	73.6	33.8	50.5	123	61.9	89.6	3.9	55.3	21.5	26.3	4.7	98.8	37.6	66	126	76.6	95.5
P249	M	11.0833	3.3	65	22.6	37	4.4	100	42.4	61.2	130	71.3	93.1	3.5	67.1	22.6	38.7	4.3	106	39.7	67.7	128	71.9	96.7
P250	F	10.5611	3.3	39.2	17.6	28.5	4.5	82.2	43.5	61.2	123	73.1	96.1	3.2	40.3	15	26.3	4.2	83.8	39.7	56.9	120	58.4	87.8
P251	M	10.5611	3	41.9	19.3	24.2	4.3	73.6	43.5	55.8	120	65.4	87.2	2.8	66.6	31.1	46.7	4	74.1	41.3	55.8	130	67.8	98.4
P252	F	10.6528	3	44	18.3	27.4	4.1	96.1	36	59.6	123	66	90.8	3.4	73.6	23.6	41.9	4.2	82.7	35.4	54.8	118	55.4	80.2
P253	M	10.4917	3.7	54.2	25.8	38.7	4.4	104	39.2	62.3	103	57.8	79	3.7	44.6	18.8	27.9	4.5	92.4	41.3	67.7	109	54.2	80.7
P254	M	10.5972	3.6	43.5	16.1	24.7	4.3	98.8	41.9	58	92.5	50.1	67.2	4.1	55.3	17.2	27.4	4.9	98.8	37	59.6	102	50.7	70.1
P255	M	10.225	4.6	54.2	25.2	41.9	4.6	100	45.6	75.2	127	73.7	99	3.1	52.6	22	33.8	4.3	95	39.2	66.6	116	69.6	89.6
P256	F	10.6694	3.1	34.4	17.2	22	4	105	46.2	63.4	145	78	111	3.7	56.4	23.1	38.7	4.4	113	54.2	77.9	153	86.7	121
P257	F	10.6139	3.9	75.7	27.4	43.5	4.6	96.1	46.2	60.1	112	59.5	78.4	2.7	75.2	25.2	39.2	4	98.8	55.3	73.6	121	65.4	88.4
P258	M	10.0694	3.1	50.5	14	26.3	4.6	94	43.5	62.3	102	48.9	73.7	3.2	55.3	19.3	30.6	4.5	90	38.1	60.7	117	64.6	88.2
P259	M	10.725	3.4	47.8	17.7	26.3	4.5	94	34.9	51.5	129	61.9	89.6	4	76.2	30.1	38.7	4.5	97	39.7	54.2	132	77.2	102
P260	M	10.1472	2.9	51.5	24.7	36.5	4.1	106	57.5	76.2	128	67.2	91.4	3.8	61.2	27.9	40.3	4.9	112	52.6	79.5	135	89.1	110
P261	M	10.975	3.3	66.6	23.6	33.8	4.6	92.9	52.1	66.6	148	91.8	117	2.7	75.2	26.8	41.9	4.7	108	48.3	73	119	66.2	82.4
P262	M	10.0472	4.1	49.9	19.3	30.6	4.6	108	55.8	72.5	113	48.9	71.3	2.8	43	15.6	21.5	4	97.2	37.6	54.8	92.5	45.4	61.3
P263	F	10.5611	2.8	66.4	23.1	34.4	3.3	100	51	80	161	85.1	124	3.2	62.8	26.3	41.3	4.4	98.3	39.5	61.2	144	73.3	103
P264	M	10.4556	3.8	59.1	26.8	40.8	4.7	101	44.6	69.8	123	62.5	93.7	2.4	59.1	23.1	36.5	4.1	62.8	27.8	42.4	104	47.2	69.6
P265	M	10.5083	2.8	46.7	17.7	32.8	4.1	96.7	37.6	55.8	155	81.9	118	3.2	54.2	20.9	34.9	4.5	81.4	29.5	53.7	143	68.5	107
P266	M	7.09722	3.4	52.1	24.7	33.3	4	115	53.2	77.3	124	63.1	88.4	3.6	72	28.5	48.3	4.2	112	46.2	66	128	56.6	97.8
P267	F	7.33333	3.3	47.8	24.2	32.2	4.2	95.6	39.7	60.7	138	80.7	117	3.3	52.6	22.6	33.3	4.1	93.4	40.8	53.7	148	85.9	119
P268	F	7.06111	3.1	71.4	32.8	43.5	3.9	84.8	31.1	48.9	130	71.9	102	3.9	76.8	30.6	44.6	4.3	98.8	46.2	54.8	143	70.9	114
P269	M	7.86111	4	78.9	22.6	37	4.3	100	37.6	54.2	130	51.3	86.1	3.3	67.1	15.6	32.2	4.2	87	29.5	45.1	129	57.8	85.5
P270	M	7.39167	2.8	34.4	12.9	20.9	4.3	113	49.4	72	124	59.5	91.4	3.3	45.6	23.1	30.1	4.3	96.7	42.4	60.1	120	56	80.2
P271	M	7.77778	2.2	44.6	13.4	27.4	3.8	80	35.4	50.5	110	44.8	74.9	3.8	84.3	23.1	43.5	4.3	95.6	41.9	56.9	130	64.2	91.8
P272	F	6.84722	2.7	52.6	16.6	31.7	3.8	112	44.6	58	126	56	81.3	3.3	62.3	27.9	44.6	4.2	115	42.4	70.3	179	74.1	118
P273	M	7.45833	3.5	58.5	19.3	27.9	4	89.7	43	54.2	119	63.9	87.8	4.3	66	26.8	39.2	4.5	115	63.4	102	130	72.5	105
P274	F	8.1	3.1	60.1	28	41.9	4.1	84.3	39.2	54.8	122	53.6	90.8	3.3	43.5	23.6	30.6	4.2	72.4	29.5	52.1	118	54.2	75.4
P275	M	7.10833	2.7	60.1	14.5	26.3	3.8	113	42.4	73	116	57.2	79.6	4	74.1	18.8	32.2	4.5	118	58	83.8	130	66	93.7
P276	M	7.48333	3.8	52.1	19.9	27.4	4.5	74.6	34.4	46.2	126	62.5	91.9	3.2	63.4	26.8	36.5	4.5	94	41.9	63.4	150	78.8	111
P277	M	7.98056	3.2	45.6	18.8	30.6	4.3	108	57.5	92.9	150	80.4	114	3.4	68.2	24.2	37.6	4.5	100	47.3	67.7	124	56.4	83.5
P278	F	7.40556	2.8	40.3	14	23.6	4.2	77.3	40.8	50.5	124	67.2	98.4	3.3	72.5	32.8	49.9	4.5	92.9	27.4	51.5	136	73.1	100
P279	F	7.05	3.3	97.3	33.3	47.8	4.3	106	37.7	71.4	116	53	77.2	3.6	67.1	23.1	39.1	4.3	102	33.8	68.2	113	48.3	86.6
P280	F	7.26389	2.6	53.2	20.9	29.5	4.2	85.9	27.4	53.2	133	79.6	106	3.3	56.9	20.9	35.4	4.2	102	39.2	74.6	154	86.7	115
P281	F	7.54167	3	51.5	19.3	30.1	4.2	97.7	33.8	55.3	120	68.9	97.9	3.3	66.6	26.3	37.6	4.4	108	51.2	85	152	93.8	131
P282	F	7.73889	3.5	75.2	23.6	38.7	4.2	112	59.1	80	130	71.9	96.1	3.4	91.3	27.4	46.2	3.7	109	50.5	72	121	50.1	86.1
P283	M	8.03056	3.3	75.7	24.7	39.2	4.5	108	52.6	86.4	165	98	128	3.4	90.7	24.2	55.3	4.3	110	46.2	79.5	160	95	129
P284	M	8.34167	3.4	57.5	17.2	25.8	4	90	39.2	60.1	122	69.6	92.5	3	72.5	18.8	41.3	4.1	95	40.8	61	144	89.8	116
P285	M	9.31111	3	56.9	18.3	33.3	4.2	95	39.2	66.6	130	66	96.1	3.2	69.8	20.9	36	3.9	83.8	36.5	54.2	146	81.3	122
P286	M	8.84722	3	63.4	15.6	26.3	3.9	115	47.3	67.7	134	66.6	97.8	3.5	82.7	20.9	37	4	107	44.6	64.6	156	74.1	113
P287	M	9.10278	4	58	22	41.9	4.9	114	51	73.6	129	74.3	103	4	54.2	19.9	34.9	4.4	110	54.2	78.9	127	74.3	101
P288	M	8.46389	3.2	38.1	14	23.6	4	101	48.9	68.7	133	63.1	94.9	2.9	40.3	14.5	23.6	4.1	87.5	43	59.6	130	68.4	104
P289	M	8.14167	3.9	76.8	30.1	51.5	4.4	114	48.3	78.9	126	54.2	96.2	3	76.8	29.5	48.3	3.6	72.5	30	49.1	126	53	96.1
P290	M	8.21389	2.7	43	16.1	25.8	4.3	72.5	30.1	42.4	107	48.3	69	4	64.4	32.8	45.6	4.6	88.1	46.7	63.9	120	67.2	95.8
P291	M	7.85278	3.6	69.8	19.3	38.1	3.8	97.2	41.9	65.5	128	60.1	93.1	2.8	67.7	17.7	38.1	3.8	94	41.3	60.1	116	52.5	77.8
P292	M	7.85278	4.2	68.7	26.3	48.9	4.3	90.7	40.3	58	117	66.6	90.2	2.8	53.2	16.6	27.4	3.8	84.8	39.7	60.7	113	56.6	90.3
P293	F	8.59722	3.6	84.3	37.6	60.7	3.7	112	54.8	72.5	132	66	95.5	3	56.4	22	39.2	3.7	103	57.5	70.9	136	66.6	102
P294	F	9.25278	3.8	49.9	18.3	27.9	4.1	96.7	33.8	60.1	149	74.1	112	3.9	83.2	25.2	45.6	4.2	108	54.8	82.1	132	64	98.7
P295	M	8.58611	3.3	60.7	27.9	36.5	4.4	96.1	44.6	67.1	120	66	91.9	3.6	54.2	20.3	37	4.8	84.3	39.7	53.7	131	70.1	95.5
P296	F	8.50556	2.4	43	16.1	29.5	3.7	77.9	33.2	51.5	128	71.3	112	3.4	65.5	26.3	36	4.1	92.9	46.7	59.6	132	74.3	111
P297	M	8.31944	4.5	70.9	34.4	53.7	4.2	86.4	40.3	60.7	118	63.1	87.8	4.4	89.1	37	62.3	4.1	75.7	38.7	51	108	51.3	77.2
P298	M	9.05	3.3	56.9	14.5	24.9	4.7	109	46.7	76.1	130	71.3	103	3.5	62.8	16.1	27.4	4.6	108	44.6	75.2	127	58.4	89.6
P299	M	8.69722	3.8	48.3	19.9	27.4	4.3	108	47.3	67.1	119	64.8	84.9	3.7	45.1	23.1	32.2	4.3	111	46.2	67.7	127	67.8	95.5
P300	M	8.65833	3	70.3	17.2	37	4.1	95	31.1	59.1	154	75.6	112	3.6	73	25.2	40.3	4.3	110	43.5	73	143	55.1	102
P301	M	8.31111	4.2	84.7	30.6	48.3	4.2	89.1	41.3	53.2	114	67.2	84.9	4.9	80	31.7	49.9	4.9	93.4	38.1	62.3	118	57.2	82.5
P302	F	8.73889	2.8	54.8	16.1	27.9	4.6	96.1	30.1	45.1	126	66.5	90.2	3.1	49.4	14	23.6	4.2	84.8	35.4	43.5	132	73.1	99
P303	M	8.69444	3.6	44	17.2	26.3	4.9	87.5	30.6	50.5	126	66	106	3	56.9	22.6	34.4	4.5	105	43.5	62.3	130	71.9	98.1
P304	M	9.05	3.3	91.3	27.9	43	4.7	110	47.8	76.3	128	63.2	102	3.5	97.2	37	58.5	4.7	119	57.5	85.9	134	65.4	103
P305	F	8.46944	2.8	67.7	25.8	40.3	3.7	96.7	45.1	60.1	134	72.5	102	3	59.1	24.2	37	4	94	38.9	53	130	71.3	99.6
P306	F	8.56389	2.5	66.5	24.7	40.3	3.6	113	60.1	80.5	132	72.5	102	2.8	74.6	31.7	48.3	3.7	106	44	61.2	132	72.9	102.5
P307	M	8.62778	3.7	66.6	27.9	39.2	4.3	100	50.5	68.7	128	61.9	91.9	2.7	52.6	16.6	32.2	3.9	105	59.1	82.7	132	60.7	93.1
P308	M	9.57222	3.6	51	19.4	30.6	5	83.2	34.9	58	130	60.1	87.8	3.5	44	18.3	25.8	4.8	79.5	30.6	48.9	132	63.7	91.3
P309	M	9.52222	2.9	46.7	16.6	27.9	4.7	112	51	78.9	118	61.9	86.6	3.7	56.9	28.5	38.7	4.8	105	47.3	72	139	80.3	109
P310	M	9.25833	2.8	46.2	15.6	25.8	5	100	41.3	62.3	130	69	99.6	3.4	64.4	23.6	37	5	110	57.5	85.4	148	77.2	114
P311	M	10.0778	3.8	67.1	21.5	34.4	4.2	110	49.9	81.6	112	56.6	84.9	3	47.3	21.5	28.5	4.3	107	52.1	72.5	124	67.8	88.4
P312	F	8.97222	2.5	56.4	19.3	28.5	3.7	80.5	30.6	55.3	123	57.8	85.5	2.9	75.2	34.9	52.6	4.2	91.8	48.9	76.8	128	59.1	87.9
P313	M	9.30556	3.7	52.6	24.7	32.8	4.7	80	42.4	63.4	123	69.6	96.1	3.7	55.3	18.3	32.2	4.6	97	47.8	68.2	127	65.4	90.2
P314	M	9.68889	3.2	67.7	25.2	39.7	4.6	103	49.4	66.6	119	45.4	80.2	2.5	69.3	30.6	43.5	4.6	107	51.5	82.2	133	60.7	109
P315	M	9.16111	3	53.7	18.8	29.5	4.6	103	48.3	83.2	128	60.7	87.5	3.3	73	20.4	37	4.5	106	49	84	153	67.8	110
P316	F	9.61389	3	45.1	18.8	26.3	4.5	90.2	39.4	64.8	126	63.1	89.6	3.8	61.2	27.9	44	4.7	111	50.5	73	133	71.3	100
P317	F	9.59444	2.9	44.6	19.9	28.5	3.6	81.1	40.8	51.5	124	71.3	87.8	4.1	55.8	30.6	38.7	4.4	85.9	39.9	61.9	126	64.8	90.8
P318	M	9.23333	3.6	66	22.6	37	4.5	110	45.6	70.9	126	60.7	90.8	3	62.3	23.1	37.6	4.6	107	46.2	73.6	127	63.1	99.6
P319	F	9.03889	3.3	46.2	19.9	29.5	4.3	104	33.8	59.1	118	56	80.2	3.8	67.7	24.2	43.5	4.3	105	33.8	59.6	126	63	99
P320	M	10.0583	3.2	44	19.9	32.2	4.2	88.1	44.6	61.2	118	53	89	3.3	79.5	29	45.1	4.5	76.2	30.6	43.5	135	72.5	101
P321	M	10.7111	4.6	46.7	22.6	36.1	4.3	86.4	39.7	54.8	111	47.7	76	3.5	56.1	22.6	36	4.3	87.5	34.9	52.1	112	64.8	87.2
P322	M	11.3222	3.8	70.9	27.4	43	4.5	103	46.2	70.3	117	50.1	75.4	3.3	90.7	33.8	52.6	4	102	35.4	59.6	114	50.3	73.1
P323	M	11.4194	3.1	51.5	20.9	32.2	4.3	94	39.2	52.6	121	55.4	85.5	3.5	62.8	25.2	41.3	4.3	101	41.9	58.5	121	58.4	87.2
P324	M	10.5167	3.1	54.8	22.6	34.4	4.1	106	48.3	77.3	140	70.9	100	3.5	87	30.6	54.8	4.2	111	51	87.8	162	82.7	124
P325	M	10.8306	2.9	84.8	28.5	61.2	4.2	103	60.7	82.2	119	64.2	83.1	3.9	99.9	31.1	44	4.3	105	61	87	121	69.5	96.1
P326	F	10.5194	3.1	60.7	23.1	34.9	4.1	101	51.5	75.2	179	98.3	127	2.5	53.2	18.8	30.1	4	95.6	42.4	53.2	175	95.3	125
P327	M	10.7778	4	76.8	23.6	51	4.6	116	57.5	84.3	144	78	107	2.9	72.5	32.8	54.8	4	93.4	48.9	68.7	119	56	87.1
P328	M	10.4417	3.2	54.2	15.6	25.8	4.7	101	43	80.5	152	70.2	112	4.3	76.8	26.8	47.3	4.9	115	46.2	81	155	75.6	115
P329	F	10.225	2.7	47.3	20.9	30.1	4.2	85	30.7	45.6	144	88	123	3.3	47.8	17.7	25.8	4.7	78.4	34.9	50.5	140	80	120
P330	M	10.7139	3.6	62.3	22	41.3	4.4	96.1	52.6	63.9	120	54.2	84.9	3.6	56.9	20.9	33.3	4.6	96.1	54	66.7	130	60.7	98.4
P331	M	10.6778	3.6	60.1	20.9	34.4	4.8	85.4	37	56.4	147	72.2	111	3.5	72	28.5	47.8	4.9	102	50.5	78.4	155	87.8	123
P332	M	10.6472	3.4	65	20.4	35.4	4.3	94	42.4	63.9	112	51.3	79.8	2.8	57.5	18.3	34.9	4.3	88.6	36	58.5	111	56.3	82.4
P333	M	10.7028	3.7	40.3	19.9	27.9	4.2	67.1	32.2	49.4	114	58.9	88.4	3.9	55.8	26.3	36.5	4.6	99	57.5	72.3	123	77.2	100
P334	F	11.0333	3.1	67.1	26.8	37.6	4.2	81.1	29.3	44.5	120	57.2	79	1.8	73	17.2	30.6	4.2	68.7	29.5	39.7	113	46.6	72.7
P335	M	10.7417	2.9	56.9	21.5	33.3	4.8	101	48.9	63.9	106	43.7	76.9	3.9	72	26.8	46.2	5.2	115	48.1	79.2	143	69.3	106
P336	M	10.6389	4.6	54.2	20.9	32.2	5.2	110	55.8	79.8	121	57.2	87.8	2.2	45.4	14.5	25.2	3.6	74.6	34.9	58.5	113	60.1	90.2
P337	M	8.075	3.5	80	17.7	37.6	4.2	109	48	77.3	139	64.6	111	2.9	82.4	24.2	48.7	4.3	115	43	84.8	146	69.5	109
P338	F	8.24444	2.8	46.2	17.2	31.1	4	69.3	30.6	45.6	106	43.6	73.1	3.5	58.5	23.6	35.4	4.2	83.8	44.6	61.7	129	64.8	97.3
P339	M	9.18333	3.6	80	19.9	34.4	3.9	104	41.3	54.8	108	53	76.6	4	69.3	26.3	51	5	119	54.2	100	154	78.8	113
P340	M	8.54167	2.8	43	15.6	24.7	3.5	94.5	43.5	63.9	104	51.9	75.4	3.5	66.6	21.5	35.4	4.1	90	48	60.1	124	64.8	92.5
P341	M	8.73611	3.6	59.6	22	43	4.3	115	47.3	76.2	126	59.5	90.8	3.6	59.1	22	35.4	4.8	110	48.3	68.7	130	74.9	96.7
P342	F	9.03611	3.3	67.7	23.1	47.3	4.5	104	49.4	73.6	128	54.2	89.6	3.2	75.2	24.2	45.1	4.6	111	53.2	83.8	150	74.8	113
P343	M	9.04167	3.1	80	28.5	50.5	3.8	115	62.3	92.9	127	57.2	87.6	3	65.5	25.2	42.4	4.1	119	65.5	106	132	62.2	96.1
P344	M	8.77778	3.4	75.2	23.6	45.1	4.9	101	42.4	55.3	131	73.7	99.6	3.7	63.4	22.6	32.8	4.6	113	51.5	81.6	134	82.5	111
P345	M	8.325	3.2	53.2	19.9	33.3	4	96.7	43.5	57.5	143	72.9	102	3.6	51	19.9	32.2	4	105	38.1	68.2	146	56.2	101
P346	M	8.62222	3.6	68.2	26.3	48.3	4.3	100	45.6	65.5	127	62.5	98.4	3.5	81.1	23.1	37.6	4.6	97.2	41.3	62.8	132	57.2	97.3
P347	M	9.12222	3	80	31.7	40.8	4	112	61.7	88.1	127	68.4	93.1	3.5	69.8	19.9	31.7	4.6	86.4	38.1	54.8	116	57.8	85.5
P348	M	9.41111	3.3	59.1	18.8	32.2	4.2	94.5	44.6	62.3	104	49.3	70.1	3.5	89.1	29.5	48.9	4.6	102	47.8	81.1	120	49.5	74.4
P349	M	10.7222	3	59.6	27.4	41.9	4.2	97.7	47.8	68.7	102	44.8	73.7	3.5	65	27.9	46.2	4.5	118	51	87.5	132	66.2	94.5
P350	M	9.39444	2.8	46.7	19.9	32.8	4.4	108	48.3	70.9	118	57.2	81.3	3.3	72	32.2	46.2	4.7	110	48.3	74.1	118	57.8	86.1
P351	F	8.77222	3.7	51.5	22.6	32.2	4.7	100	41.9	72	125	69	97.8	4.3	62.3	25.8	39.7	4.6	105	43.5	74.1	160	78.8	108
P352	F	9.3	2.8	51	21.5	30.6	4.4	80	31.7	52.1	96.1	44.8	68.4	3.7	63.4	20.4	31.7	4.1	83.8	33.8	51.5	128	60.7	93
P353	F	9.34722	2.6	59.6	19.3	30.6	3.8	106	45.6	73	125	57.8	87.8	2.8	52.1	20.9	32.8	4.2	99.3	41.3	59.1	146	81.9	113
P354	M	9.81111	2.7	47.3	16.1	22.6	4.4	115	66.6	98.3	131	88.4	101	2.4	51.5	21.8	38.5	3.9	100	55.3	92	153	87.4	110
P355	M	9.18889	4	55.3	24.2	38.1	4.3	104	38	77.9	139	79	115	3	53.2	19.9	28.5	4.7	110	65.5	91.2	143	70.9	101
P356	M	9.18889	3.2	57.5	19.3	29	4.8	98.8	39.2	56	101	51	71.9	3.7	59.6	18.6	31.1	4.6	105	44.6	72	128	61.9	93.1
P357	F	9.18611	2.9	58.5	18.8	34.4	4.3	97.2	48.3	67.7	128	69	83.7	2.8	77.3	26.3	39.7	4.1	117	62.4	85.4	150	67.8	102
P358	M	9.49722	3.7	59.1	26.8	40.3	4.7	100	45.6	66	136	60	92.2	3.6	59.1	21.5	37	4.9	102	45.1	66.6	143	62.1	96.5
P359	F	9.94167	3.2	45.6	16.1	36.5	4.3	83.2	32.2	51.5	97	45.4	66.6	3.1	46.7	17.2	26.3	4.5	80	35.4	51	101	46.6	69
P360	F	9.59444	2.6	59.1	23.6	40.3	4.4	92.9	43.5	59.1	123	59.5	88.4	3.1	48.3	19.9	31.1	4.5	81.6	43.5	54.8	108	50.1	76
P361	M	9.77222	3.3	56.9	24.2	38.1	4.6	96.7	40.3	62.8	117	68.4	94.3	4.2	79.5	36	55.8	4.8	93.4	50.5	65.5	122	56.6	90.2
P362	F	9.54167	3.2	72	27.9	46.7	4.3	93.4	37	74.6	131	71.9	97.3	4.4	95	36	56.4	4.2	106	37.2	69.7	110	57.2	77.8
P363	M	9.54167	4.3	81.6	30.6	45.1	4.9	111	38	71.4	132	65.4	88.4	2.8	68.7	23.1	33.3	4.6	121	63.4	87	140	75.6	99.2
P364	M	9.71944	2.4	48	17.2	25.2	4	89	37.6	56	116	69.4	92.5	3.6	74.1	36	48.3	4.9	90	41.9	65.5	124	77	94.5
P365	M	9.70833	4.1	83.8	34.9	56.4	4.8	99.3	42.4	55.8	124	66	87.2	3.7	78.4	28.5	47.3	4.2	103	49.4	71.4	133	68.5	102
P366	F	11.5306	2.8	65	26.8	43.5	3.7	104	48.3	73	123	59.5	95.5	2.9	60.7	21.5	40.3	4.2	99.3	46.2	70.3	130	67.8	107
P367	F	11.5306	3.1	64	15.6	31.1	4.7	99.9	46.7	72	139	73.3	106	3.4	69.3	24.7	34.9	4.7	100	46.7	69.3	143	59.9	98.5
P368	F	10.2306	2.7	60.1	22.6	34.4	3.9	97.7	51	68.7	135	67	92.2	3.7	66	27.4	38.1	4.2	95	45.6	69.6	124	63	93
P369	M	10.9333	3.1	51	23.1	31.1	4.9	91.3	37.6	56.4	126	65.4	86.1	4.3	54.2	26.3	35.4	4.8	101	38.7	70.3	123	61.9	82.5
P370	M	9.51111	3.1	49.9	16.6	25.8	4.2	106	42.4	76.2	132	72.5	101	3.3	65	21.5	36	4.4	112	40.3	72	145	69.3	103
P371	M	9.26111	2.5	64.4	23.1	31.1	4.4	102	48.9	71.4	124	53	72.5	3.6	51.5	20.9	33.8	4.4	111	46.1	69.8	130	67.2	81.9
P372	M	10.2583	2.7	82.7	20.4	32.2	4.5	98.3	36.5	52.1	116	58.4	81.9	3.9	77.3	26.8	43.5	4.9	110	43	69.8	123	51.9	76.6
P373	F	12.3722	3.2	67.7	27.4	42.4	4.2	105	43.5	68.7	129	60.1	96.1	2.6	64.4	30.1	40.8	4.1	104	49.4	81.6	128	61.3	86.6
P374	F	9.92222	3.2	76.8	36	49.9	4.3	91.8	34.4	57.5	128	67.8	86.6	3.3	60.7	26.8	40.3	4.3	95	43	58.3	127	61.3	87.8
P375	M	11.1861	2.7	59.1	22.6	36	3.8	114	60.1	81.6	126	73.7	99	3.7	59.6	26.3	43	4.3	106	45	70.9	124	63.7	97.3
P376	M	10.5833	2.8	48.3	19.9	32.8	4.7	99	47.3	66.6	130	67.1	101	3.8	72.5	25.8	42.4	4.9	113	58.5	78.4	150	93.7	113
P377	F	9.48889	2.9	49.9	17.2	29	4.6	74.1	34.4	48.3	111	60.1	93.1	3.5	56.6	27.9	42.4	4.8	101	49.4	70.3	130	65.4	101
P378	M	10.8111	3.7	60.1	20.9	32.8	4.6	103	44.6	66	130	63.7	94.3	3.5	81.1	31.1	38.1	4.7	100	47.8	70.3	130	78.8	107
P379	F	10.1167	2.4	56.9	25.8	39.7	4.3	89.7	33.3	53.7	114	64.2	88.4	2.9	52.6	18.3	36.5	4.4	98	47.3	80	158	71.7	110
P380	F	8.38889	2.9	73.6	15.6	43	3.8	99.1	40.3	55.3	122	57.8	86.6	3.5	73.6	29	48.9	4.3	97	43.4	65.1	157	79.6	112
P381	M	8.55833	3.7	36.5	15.6	19.9	3.9	114	52.1	78.9	120	64.8	92.5	3.9	60.1	23.6	37	4.2	117	65	84.9	117	57.8	85.5
P382	M	9.04167	3.1	59	25.8	45.4	4	88.1	40.8	59.1	126	62.5	93.7	3.6	55.8	29.5	40.8	4.5	106	49.4	84.8	142	74.3	108
P383	M	8.54167	3.6	51.5	15	29	4.5	95.6	37	65.5	114	54.8	81.3	3	73.6	19.3	36	4.3	108	53.2	76.8	156	69	110
P384	F	8.93333	2.8	55.8	18.3	34.9	4.2	104	43.5	61.2	130	51.3	82.5	2.9	61.7	19.3	34.9	4.1	107	33.8	56.4	132	67.8	97.3
P385	M	8.33056	3.4	56.9	19.3	35.4	4.1	90.2	36.5	69.1	104	54.2	72.5	4	56.4	25.8	37.6	4.7	94	38.1	60.1	130	54.2	87.2
P386	F	8.53611	2.8	66	27.4	40.3	3.5	101	48.3	70.9	135	68.9	104	3.2	63.9	21.5	35.4	4.1	98.3	36	69.8	130	61.4	96.2
P387	F	8.38889	2.8	75.7	14	33.8	4.2	105	38.1	68.2	169	65.4	115	3.5	82.2	20.4	34.9	4.4	108	39.4	69.3	172	72.9	119
P388	M	9.11667	3.4	41.3	14	19.9	4.7	96.1	43.5	62.8	149	87.1	122	3.8	48.3	19.9	30.1	4.8	98.8	39.7	59.6	150	82.4	117
P389	F	9.70278	2.9	47.8	16.6	26.8	3.8	103	43.5	65.5	134	58.3	85.1	2.9	66.6	18.3	34.9	4.1	106	37.6	61.7	138	61.2	87.2
P390	M	9.93889	3	71.4	22	36.5	4.6	106	40.8	66.6	110	48.9	71.3	2.9	51	16.6	28.5	4.4	101	34.4	61.7	106	41.2	71.2
P391	F	9.29167	3.2	49.9	23.1	30.6	4.8	95.6	43	60.1	128	69	97.3	4.1	78.4	34.4	51	4.9	82.7	40.8	52.1	132	72.5	102.4
P392	F	9.37222	3.2	53.2	22	36	4.3	108	50.5	69.3	134	69	104	3.8	65.5	29.5	47.3	4.3	103	43	65.1	165	91.4	119
P393	M	8.39444	2.7	59.1	18.3	30.1	4.6	107	47.8	71.4	143	64.4	103	4.2	65	25.8	37	4.8	109	49.7	77.7	160	72.5	114
P394	F	10.0389	3.5	69.8	21.5	38.7	3.8	83.8	34	51.5	130	63.1	93.1	3.5	60.1	24.2	34.4	4.3	97.7	49.4	68.2	132	68.4	96.1
P395	F	9.31389	2.7	72	31.7	46.2	3.9	110	63.9	83.2	130	76.6	94.3	3.2	70	33.8	51.5	4.1	118	68.5	84.5	136	81	97.2
P396	M	9.74167	3.2	68.2	16.1	32.8	4.6	91.8	42.4	63.5	104	52.5	73.7	3.5	73	17.7	33.3	4.5	87	35.9	56.3	109	40.7	65.4
P397	F	9.04167	3.1	70.9	25.8	46.2	3.8	100	40.8	76	126	63.3	88.8	3.4	80.5	27.9	47.5	4.3	106	41.9	79.5	134	67.3	96.6
P398	M	9.875	3.5	61.7	17.7	33.3	4	79.5	40.8	52.1	108.4	58.5	83.7	3.8	67.1	24.7	41.9	4.7	85.4	44.9	57.5	124	60.7	96.7
P399	M	10.5444	3.3	49.4	14	19.9	4.1	110	49.9	74.1	112	50.1	78.4	3.5	60.1	15	30.1	4.2	98	36	55.4	123	56.6	82.5
P400	M	10.65	3.1	47.8	19.9	30.1	4.6	91.8	38.7	52.6	143	64.6	104	3.7	72.5	24.7	43.5	4.5	101	46.2	70.3	157	92.2	117
P401	F	10.9556	3.6	57.5	17.2	32.2	4.4	103	42.4	56.9	156	78.8	111	2.9	67.1	19.3	34.9	4.2	97.7	38.1	54.2	158	93.8	116
P402	M	10.4306	1.4	22.6	4.8	12.9	4.7	98.3	40.3	65.5	130	66	105	4.1	95	34.4	61.7	5.1	101	48.9	63.4	164	93.7	139
P403	F	10.8833	3.5	67.1	18.3	37	4.4	96.1	46.2	72.5	131	82	110	3.2	57.5	22.6	37	4.3	70	29.5	44	126	76	107
P404	F	7.01944	2.6	45.6	15.6	27.9	4.5	89.1	45.6	60.7	120	57.8	81.9	3.7	69.8	26.3	39.2	4.6	101	46.8	65.3	130	79	96.7
P405	M	10.2639	3.8	52.1	13.2	23.1	4.5	84.3	37.6	55.8	108	50.1	76.6	3.2	63.9	21.5	39.7	4.4	93.4	41.3	65.5	117	54.8	76.6
P406	M	7.31389	3.3	67.1	21.5	30.1	4.2	94.5	37	69.1	112	62.5	86.1	3.4	75.7	25.2	39.2	4.3	103	49.9	76.2	124	64.8	91.3
P407	F	10.7639	3.6	70.3	20.9	44.6	4.9	86.4	39.7	63.4	130	69	96.7	3.1	57.5	16.6	20.9	3.9	77	29.5	49.9	121	63.7	87.8
P408	M	10.7222	3.8	71.4	26.3	46.7	4.9	101	46.7	66	113	55.4	75.4	4.1	66.6	24.2	37.6	5	100	42.4	58	129	70	107
P409	M	10.9806	2.9	52.6	13.4	27.4	3.8	102	44.6	62.8	124	57.2	81.9	4	78.9	23.6	43	4.5	106	48.3	84.3	133	57.8	103
P410	M	11.05	3.1	45.6	20.4	28.5	4.2	80	33.3	60.1	132	59.7	97	3.4	51	21.5	32.8	4.4	70.3	30.6	43.5	136	69	98.5
P411	F	10.8028	2.2	30.6	10.7	20.4	3.9	102	51	73.6	129	64.8	94.9	3.7	58.5	25.8	41.3	4.4	105	51	77.9	144	72.6	104
P412	F	11.15	2.9	43	15	20.9	4.4	79.5	30.6	49.9	99	43.6	55.4	4	46.7	18.3	26.3	4.6	85.4	27.9	55.8	108	57.5	73.1
P413	F	10.8083	3	49.9	17.2	28.5	4.3	104	45.6	66	134	70.1	103	3.4	61.2	19.9	31.1	4.4	89.7	43	60.7	128	69	92.7
P414	F	10.4194	2.8	53.7	19.3	34.4	4.4	70	36.5	52.6	130	76.6	107	2.9	53.2	20.4	30.6	4.3	95.6	36	55.8	151	73.3	113
P415	F	10.4194	2.8	63.4	18.8	31.1	4.4	74.1	26.8	44.6	130	70.1	101	2.9	50	20.4	29.5	4.2	80	36	58.5	157	85.9	114
P416	F	9.47222	3.3	62.3	17.7	31.7	4.4	97.2	45.1	62.3	130	60.7	87.8	3.4	58.5	19.9	32.8	4.2	95	42.4	69.8	129	56.6	85.4
P417	F	9.125	2.2	36	14	27.9	3.6	100	43	72	108	44.4	72.8	3	76.8	24.2	41.9	4	100	33.8	63.9	110	56.1	82.7
P418	F	9.22222	3.1	58.5	18.8	30.6	3.9	100	48.9	61.2	106	56.6	74.9	3.8	89.7	20.4	39.7	4.2	100	42.4	54.8	120	49.5	86.1
P419	F	9.86389	3.6	87	23.6	48.3	3.9	71.4	28.5	46.2	123	53	86.6	3.6	67.7	17.8	26.5	4.2	92.9	44.6	65.5	129	74.9	97.3
P420	M	9.09167	2.8	63.4	24.2	31.1	4.4	110	39.7	63.4	98.4	43	69.6	2.8	56.4	23.1	33.3	4.4	80.5	30.1	40.8	120	70.7	94.9
P421	F	9.81667	3	36	13.4	18.3	4.6	90	41.3	62.8	130	57.2	95.5	3.3	53.2	18.3	26.8	4.6	98.8	43	59.6	125	65.1	88.9
P422	M	9.54167	3.6	55.8	18.3	32.8	4.2	92.9	49.9	61.7	128	69.6	103	3.3	62.3	24.2	36	4	96.7	36	57.5	124	57.2	82.5
P423	M	10.3167	2.9	65.6	27.4	38.7	4.1	85.4	37.6	51.5	128	67.2	91.9	3.8	77.9	25.2	34.4	4.3	90.2	40.8	64.4	130	57.8	84.9
P424	F	10.6667	3.1	48.3	16.1	27.4	4.1	80	38.1	53.2	127	53	78.4	3.1	45.6	19.3	28.5	4.1	75.2	30	43	125	51	67.2
P425	M	11.4583	2.7	74.1	24.2	43	4.1	97.2	39.2	76.8	128	76	102	3.7	71.4	30.6	42.4	4.4	91.8	38.1	56.9	148	81.7	121
P426	M	10.3806	3.2	53.7	19.9	29	4.2	100	52.1	69.8	107	48.9	69.8	2.2	57.5	19.3	37	4.1	111	47.3	87.3	114	61.3	76
P427	M	9.94167	3.5	66	24.2	35.4	4.7	102	45.1	71	130	72.5	99	3.3	54.4	22.6	31.7	4.6	103	41.3	71.4	130	66	98
P428	F	8.80278	3.1	51.6	20.9	36	3.8	115	60	88.6	103	48	64.2	3.5	58	20.9	31.7	4.1	115	42.4	70.9	115	70	91.9
P429	M	8.60833	3	41.9	11.3	22.6	4.1	82.7	31.7	46.2	90	46	61.9	3.9	66	20.4	35.4	4.2	75	35.5	47.3	117	60	77.5
P430	F	8.89167	2.2	49.4	14	24.2	3.3	98	40	59.1	110	48	67.2	3.8	99	28.5	55.8	4.2	113	40	50.5	110	45	71.9
P431	M	8.48889	3.9	48.3	23.1	34.4	4.4	95.6	43.5	60.7	126	63.7	80.2	3	48.9	22.6	29	3.9	91	39.7	65	124	61.3	88.4
P432	M	7.59167	3.3	63.4	19.3	37.6	4.3	119	51	74	135	49.5	84.3	3.4	82	26	42	4.4	120	41.9	77.3	140	63.7	94.9
P433	F	8.925	2.9	80	25.2	39.2	4.1	110	49	72.7	135	71.3	117	3.1	62.8	21.5	33.8	4.2	91.3	31.1	46.7	130	53	83
P434	M	8.79722	3.6	59	25.8	42.4	4.4	78.4	30.1	45.6	132	81.9	101	3.3	54.2	20.9	30.6	4.3	80.5	38.7	47.3	138	76	101
P435	F	8.39722	3.6	55.8	17.7	29.5	4.3	84.8	37	52.1	133	70	99.6	2.8	46.7	17.7	32.8	3.7	108	40	67	145	93	110
P436	M	9.42222	3.8	52	17.2	30.6	4.6	96	40.3	56.4	127	58.9	87.2	3.7	61.2	23.6	31.7	4.6	72.5	24.7	40.3	122	50.5	82.2
P437	M	7.66111	3.4	46.7	17.2	26.3	3.9	83.8	47.6	55.3	126	61.2	94.9	3.8	66.7	21.5	31.7	4.4	74	24	40.3	140	70	105
P438	M	8.51111	3.5	70.3	24.7	44	4.4	81	28.5	45.6	116	57	76	3.5	63.4	22.6	36	4.7	88	36	45.6	108	46.6	70.7
P439	F	9.175	2.8	60	25.8	43.5	4.3	93.4	44	61	112	56	83.2	3.3	55.8	24.7	34.9	4.2	78	31	47.8	112	51.6	79.6
P440	F	7.96667	2.7	55.3	19.9	31.7	4.3	84.8	41.3	56.4	94.3	50	79	3	51	15.6	29	4.1	121	51	83.8	127	73.1	94.9
P441	F	8.61389	3.2	43.5	15	25.2	4	87	34.4	49.4	128	52.2	91.9	3	53.7	12.9	27.9	4.1	90.7	31.7	51	129	56	80.6
P442	F	8.44722	3	60.7	25.2	40.9	4	92.9	47.3	61.2	130	77	97.3	3.3	57.5	29	46.7	4.4	99.3	41.3	63.4	130	58	87.3
P443	F	8.91667	3.1	51	16.1	29	4	105	51.5	74.1	113	47.7	73.7	3.4	67.1	18.3	28.5	4.2	106	38.7	64.4	120	52.6	82.2
P444	F	8.73611	3.1	60.1	17.2	29.7	3.8	96.1	37	48.3	127	67	93.7	3	55.8	18.8	29.5	4	110	51	73	128	58.8	81.9
P445	F	8.65556	2.8	44	13.4	25.8	3.6	85.9	30.6	46.2	129	64.2	103	3.7	73	16	30	4	83	31	48.9	130	68	98.5
P446	M	9.46389	3.2	41.3	15.6	21.5	4.4	100	44	59	103	46.6	71.3	3.6	57.5	18.3	31.1	4	90.2	41.3	53.4	127	58	91
P447	M	9.83333	4	53.7	23.1	36	4.3	105	44	61	114	58	79.6	3.4	52.6	24.7	34.9	4.3	108	43.5	57.5	107	51.3	74.3
P448	F	9.85278	2.7	62.8	19.3	29	3.2	115	56.4	84.3	115	39.2	58.5	3.3	63.4	20.4	30.1	4.2	115	41.3	57.5	126	57.8	84.3
P449	M	9.52778	3.6	65	12.9	25.8	3.8	118	39.7	60.1	135	49.5	85.5	2.6	91.8	11.8	36	4.2	120	33.8	53.7	145	66	107
P450	F	9.68611	2.9	56.4	16.1	32.2	4.6	110	48.3	67.1	122	44.8	69	3.8	73.6	29	45.1	4.5	112	37	58	132	69.6	100
P451	M	9.33056	3.7	62.3	22	34.9	4.1	108	44.6	66	121	64.2	83.7	3.2	58.5	15.6	24.2	4.2	90.7	41.9	58	113	60.2	79.6
P452	F	9.23333	3.1	44	15.6	26.8	4.2	80	38.7	50	96	47	67.9	3.6	62.8	19.9	35.4	4.7	92.4	38	63.9	128	69.6	88.4
P453	M	9.96389	3.1	44.6	16.6	23.6	4.5	80	29.5	52.1	91.4	44.2	65.4	3.8	51	18.3	30.6	4.6	87.5	39.2	57.5	118	64.8	87.8
P454	M	9.53889	3.2	43	14.5	26.3	4.6	99.3	52.1	70.9	110	62.3	87.3	4.3	54.8	19.3	32.8	4.8	108	45.6	69.3	140	83	118
P455	M	9.41111	3.2	75.2	22	39.7	4.4	110	39.2	73	114	55.4	80.7	3.4	63.9	23.1	38.7	4.2	92	33.3	61.2	95.5	42.9	71.5
P456	M	6.80833	3.9	78.9	19.3	39.2	4.5	119	49.4	74.1	123	57.2	83.7	4	82.7	17.2	29.5	4.4	117	43.5	74.6	168	83.5	144
P457	M	7.48333	3.4	49.9	18.8	27.9	4.2	111	52.6	72.5	124	59.5	83.1	4.7	83.8	27.8	49.9	4.9	107	40.3	68.2	154	63.8	98.5
P458	M	7.09722	4	70.9	18.8	32.2	4.2	120	61.7	93.4	130	63.7	91.2	4.2	83.2	25.2	38.7	4.6	108	31.7	58.5	150	62.2	98.5
P459	F	7.33056	3	56.9	16.6	27.4	4.5	115	43.5	68.2	174	85.1	130	4.1	56.4	24.7	34.9	4.6	111	43	65	158	74.8	110
P460	M	7.68611	3.2	73.6	23.1	39.7	5	112	59.1	83.2	105	42.4	71.3	3.5	69.3	19.3	39.2	4.2	105	54.2	83.2	114	54.8	77.2
P461	M	7.76389	3.2	88.1	23.6	39.2	4	122	62.3	96.7	157	72.6	110	4	82.7	22.6	40.3	4.1	122	51	77.9	150	74.2	106
P462	M	8.10833	3.3	75.2	14	32.8	4.5	116	45.6	72	150	81.7	109	3.9	100	27.9	44.6	4	118	52.6	76.2	170	85.7	116
P463	F	9.15	3	51	21.5	33.8	4.2	109	48.9	65.5	147	72.2	99.9	2.7	45.6	16.1	23.6	4.8	93.4	35.4	54.2	155	86.4	119
P464	F	7.96944	3.5	105	48.9	82.2	4.2	119	48.9	74.1	157	73.8	114	3.7	111	32.2	65.5	4	130	61.2	89.1	173	80.4	124
P465	F	7.71667	3.8	77.3	39.2	49.4	4.1	117	62.8	82.7	120	60.1	80.7	3.8	97	36.5	60.7	4.2	112	46.2	73.6	148	70.1	97.7
P466	F	7.11944	2.7	80.5	23.6	43	3.5	125	63.4	94	156	76.2	109	3.8	53.2	25.8	34.9	4.6	110	44.6	63.9	175	93	129
P467	F	7.63889	3.3	54.8	18.8	26.8	3.5	95.6	26.3	51	111	51.3	74.3	3.5	71.4	15	27.9	4	117	44	62.8	125	52.5	80.2
P468	F	7.00278	1.8	48.9	12.9	24.2	3.6	114	57.5	78.4	174	102	139	4.3	84.3	26.3	48.9	5.4	116	51	77.9	175	89.8	122
P469	M	7.72222	3.6	78.4	26.8	48.9	4.3	117	54.8	89.3	155	75.6	109	2.9	65.5	25.2	39.7	4.3	87	37	52.1	127	68.9	91.1
P470	F	7.61389	3.3	91.3	23.1	38.7	4.3	115	38.1	73.6	130	49.3	89.6	2	88.6	18.8	39.2	4.4	115	45.6	69.3	143	62.4	100
P471	M	7.525	2.8	59.6	19.9	39.2	4.1	113	66.4	81.6	136	66.2	96.1	3.2	93.4	22	41.3	4	116	43	66	146	63.8	94.5
P472	M	7.56389	4.5	60.1	22	34.9	4.7	115	61.2	89.7	151	63	90.6	2.6	83.2	32.8	48.9	4.4	104	45.6	59.6	150	63	95.3
P473	M	7.34722	3.7	75.2	24.2	44	4.2	130	56.9	98.3	118	48.3	75.4	3.8	89.1	29.5	48.9	4.1	114	38.7	60.1	153	73.3	103
P474	F	7.46667	3.6	78.4	25.8	40.8	4.3	107	44	61.7	145	66.2	97.9	3.3	89.7	21.5	43.5	4.6	117	54.8	70.9	164	83	122
P475	F	7.25278	2.5	59	14	31.1	3.8	115	43	70.3	168	67	106	3.4	72.5	15.3	33.8	4.3	104	35.4	52.6	158	70.1	95.7
P476	M	7.225	3.6	98.8	15	36.5	4.3	118	43.5	73.6	114	51.9	71.9	3.8	72	21.5	34.4	4.6	94.5	38.1	52.1	154	60.7	95.3
P477	F	7.54167	3.8	59.6	19.3	38.1	4.1	96.1	37.6	60.7	171	82.7	143	3.5	56.4	18.8	29.5	4.3	110	42.4	64.4	165	77.2	131
P478	F	8.49722	3.2	45.6	15.6	24.2	4	111	50.5	75.7	132	69.3	94.5	4.7	69.8	29	48	4.6	119	51	84.8	159	81.1	113
P479	F	8.24722	2.8	73	22.6	37	3.5	113	51.5	76.8	163	74.8	119	3.6	72	27.4	48.9	3.8	121	51.5	82.7	169	88.2	119
P480	F	7.80278	3.1	54.2	22.6	37	3.8	120	49.9	77.3	150	75.6	110	3.1	74.6	27.4	43	3.6	108	40.3	69.3	180	92.2	139
P481	F	8.48333	3	59.1	19.9	36.5	4.1	113	51	81.6	124	64.8	91.9	4.1	59.1	25.2	38.7	4.4	106	52.1	77.3	138	74.9	101
P482	M	8.90833	3	54.2	21.5	33.8	4.2	96.1	38.1	60.7	161	65.2	108	2.9	77.3	29.5	40.3	4.6	105	47.8	67.7	154	65.4	102
P483	F	8.53056	3.3	53.7	14.5	35.4	4.3	89.7	31.7	58.5	121	50.4	82.7	3.3	58.5	17.7	28.5	4.2	89.1	30.1	44	105	50.4	72.5
P484	M	9.00556	3.1	56.4	15	29.5	3.9	98.8	38.7	59.1	118	54.2	86.6	4	64.4	23.6	40.3	4	118	58.5	89.1	128	68.4	90.2
P485	F	9.125	3.1	55.3	20.4	33.3	4.1	111	39.2	45.7	122	64.8	86.1	3.3	72.5	20.4	41.3	4.3	120	62.3	94.5	175	83.5	123
P486	F	10.0194	3.2	61.2	19.3	32.2	4.2	79.5	42.4	61.5	124	65.4	90.2	3.5	65	22.6	36.5	4.6	112	52.6	75.2	130	75.4	95.5
P487	M	9.31389	3	65	19.3	35.4	4.2	93.4	37.6	51	112	55.4	80.2	3.4	97.2	30.6	54.2	4.2	96.1	33.8	48.3	124	54.2	77.8
P488	M	9.22778	3.8	89.1	33.3	52.6	4.4	106	46.2	67.1	119	54.2	79.6	3.2	99.3	32.8	48.3	4.6	118	50.5	76.8	130	54.8	88.2
P489	F	10.2	4.2	65.5	26.8	43.5	4.6	108	44	63.4	123	52.5	77.8	3.8	86.4	20.4	38.7	4.4	103	40.3	69.3	152	74.1	110
P490	F	9.58333	2.9	48.3	12.9	22	4.5	102	44	65.5	181	74.7	107	3.5	69.3	23.6	36	3.7	79.5	35.4	51.5	147	66.2	91.8
P491	F	9.95	2.6	69.3	27.4	38.1	4.1	105	40.3	63.9	128	70.7	90.2	3.7	81.6	27.9	46.7	4.4	111	34.9	54.8	173	89.8	117
P492	M	7.42222	2.6	49.4	16.6	28.5	4	87	36.5	53.2	107	56.6	75.4	3.9	58.5	25.2	35.4	4.5	98.8	43.5	67.1	128	67.8	95.8
P493	F	7.99722	3.2	56.9	18.3	32.2	4.1	105	45.1	54.4	126	64.8	92.5	3.5	54.4	19.9	33.3	4.2	107	52.6	81.1	110	50	73.6
P494	M	8.18056	2.2	32.8	10.7	19.9	3.9	110	57	77.3	113	53	81.9	4.4	75.7	38.1	50.2	4.5	115	75	113	124	63.7	97.8
P495	F	8.49722	3.5	48.9	18.8	29.5	4.1	84.8	36.5	50.5	110	57.8	75.4	3.3	58	18.8	32.8	4.2	85.9	37.6	55.3	116	58	86.6
P496	M	8.54722	4.4	68.1	28.5	40	4.6	87	45.1	59.6	120	68.9	88.7	4.1	53.7	20.9	30.1	4.8	104	41.3	73	157	91.4	121
P497	F	8.41111	3.2	55.3	17.7	33.3	4.6	112	37.6	60.7	125	55.1	80.1	3.5	82.2	20.9	44.6	4.5	115	40.3	67.1	127	51.9	71.3
P498	M	8.55	2.9	70.9	22	30.6	4.3	72.5	34.9	44.6	112	61.3	79.6	2.8	70.3	19.9	35.4	4.3	76.8	30.1	46.7	115	54.8	83.1
P499	M	8.98611	3.2	48.9	17.7	27.9	4.5	110	56.4	81.1	118	60.1	81.9	3.4	77.9	20.9	38.1	4.2	115	55.8	93.4	116	63.1	82.5
P500	F	8.08056	2.3	52.6	17.7	30.1	4.1	87	37.6	53.2	132	66	104	4.7	57.5	25.2	40.8	4.3	103	48.9	68.2	155	66.6	106
P501	M	9.29167	3.8	79.5	18.3	29.5	4.5	99	39.7	62.8	120	65	80.2	3.2	58	18.8	31.1	4.2	102	52.1	85.9	128	71.9	86.6
P502	F	8.38333	3.3	40	19.3	27.9	4.2	87.5	36	55.8	122	67.2	88.4	3.3	45	16.6	29	4.5	99	46.2	67.7	130	76.6	99.6
P503	M	8.90833	2.7	53.7	17.2	33.8	4.2	100	41.3	66.6	117	52.5	77.8	3.4	52.1	13.4	27.4	4.2	105	36.5	59.1	127	52.5	80.2
P504	M	8.50556	3.5	55.3	18.8	31.7	4.3	98.3	49.4	63.4	131	71	90.7	4.2	54.2	19.3	33.3	4.6	107	48.3	74.6	137	64	85.7
P505	F	8.50278	3.6	48.9	15.6	23	4.1	74.6	38.1	50.5	130	66	89	3.8	74	25.2	39.2	4.2	92.4	41.3	55.8	118	56	76
P506	M	9.33056	3	53.2	24.2	31.1	4.4	96	51	65.5	128	61.9	94.9	3.7	57.5	24.2	31.7	4.5	97.2	48.3	74.6	132	70.7	97.8
P507	M	9.74722	2.9	89.7	17.2	36.5	4.5	85.4	38.5	55.8	142	74.1	115	3.4	69.3	18.8	36	4.6	117	65	78.9	139	63.8	97.7
P508	M	9.33333	4.4	66.6	23.1	45.1	4.5	90.2	40.8	59.1	101	48.9	75.4	3.2	63.4	13.4	28.5	4.3	75.7	38.5	53.5	103	50.1	79
P509	F	9.51389	3.9	47.8	17.2	29.5	4.1	82.7	37.6	47.3	118	56	86.6	3.3	40	15	24.7	4.1	95	45.6	59.6	130	77	105
P510	F	9.25	3	65	19.9	38.7	4.3	90.7	37	56.9	120	60.7	87.2	3.3	67.7	25.8	43.5	4.2	91.3	41.3	58	123	57.8	92.5
P511	M	10.2139	3	65.5	25.2	48	4.3	96.1	44.6	63.9	145	75	110	3.6	59.6	27.9	39.7	4.5	105	58.5	80	145	71.7	98.5
P512	F	9.50556	3.5	55.3	20.9	33.3	4.6	113	39.9	68.2	130	69.6	103	3.5	59.6	21.5	34.4	4.3	98.8	44.4	66	130	67.2	94.3
P513	M	9.66389	3	43	22	31.1	4.5	100	52.1	72	107	58.9	78.4	3.4	48.3	23.6	32.8	4.4	103	47.8	64.4	117	60.1	87.8
P514	M	10.2722	3.7	43	17.2	25.2	4.5	57.5	30.6	40	109	63.3	80	3.6	39	18.8	27.4	4.6	63.9	35.4	46.7	130	69	104
P515	M	9.59444	3.9	63.9	22.6	36.5	4.5	90	40.8	57.5	130	75.4	100	4.6	80	32.2	50.5	4.9	107	50	76.8	132	69.5	94.5
P516	F	9.51667	3.1	80.5	29	51.5	4.4	83	38.1	54.8	133	66.7	96.2	3.6	68.7	24.7	44.6	4.3	92.9	38.7	61.2	153	80.4	96.1
P517	M	9.24167	2.1	34.9	13.4	22	4.2	76.2	33.8	49.4	124	66.6	94.9	3.6	52.1	33.8	48.3	4.5	94	46.7	58	130	67.2	97.3
P518	M	9.46667	3.9	61.7	22	34.4	4	89.7	47.5	59.1	146	64.8	105	4.1	74.1	31.1	45.1	4.5	81.6	31.1	55.8	152	72.2	106
P519	F	9.24167	2.8	43.8	13.4	23.1	3.7	82.7	35.4	56.9	109	49.5	69	3.7	67.1	21.5	36	4.3	101	45.6	66.6	121	60.7	90.6
P520	F	9.55833	3.4	44	15.6	31.7	4	95.4	34.4	61.2	106	58.4	80.2	3.9	47	15	25.2	4.1	93.4	43.5	61.2	122	70.7	97.3
P521	F	9.3	3.9	63.9	24.2	40.3	4.2	97	46.2	63.9	124	70.1	85.5	3.1	46.7	15.6	32.2	4.2	80	35.4	47.8	139	77.6	106
P522	F	9.86667	2.2	30.1	10.2	17.7	4.4	80	36.5	57.5	113	57.2	92.5	4.1	70.3	22	40.3	4.3	88.6	33.3	67.5	132	60.7	91.4
P523	F	9.61944	3.6	51	22.6	32.2	4.2	105	60.1	77.9	110	53	79	3.6	48	23.6	32.8	4.3	110	69.8	92	138	80.4	103
P524	M	10.2889	2.8	33.3	12.9	24	4.5	75.2	31.1	43	129	73.7	97.8	4.8	62.8	31	41.9	4.5	76.8	35.4	46.2	130	79	106
P525	F	9.05833	3.3	40.3	16.1	26.8	4.3	99	36	59.6	127	56.7	96.5	3.7	47.8	16.1	26.3	4.4	106	36	58.5	144	61.4	103
P526	M	9.56389	3.3	51	22	36	4.6	78.4	43.5	55.3	110	61.3	89	3.7	59.6	30.1	43.5	4.5	102	59.1	80	129	74.3	94.9
P527	M	10.4972	3.5	58	16.1	33.3	4.2	90	31	46.2	110	57.8	82.5	4.4	74.6	36	51.5	4.4	105	42.4	59.1	127	67.8	99
P528	F	10.7556	2.9	40	15.6	23.6	4.2	89.7	45.3	61.2	120	51.6	83.7	3.7	59.6	17.7	29	4.3	82	32.2	49.4	121	61.8	88.3
P529	M	9.86111	4	37.6	20.9	26.8	4.5	103	44.6	59.6	130	71.9	97.8	3.5	30	12.9	19.3	4.2	74	33.3	47.3	134	79.6	110
P530	M	10.7556	3.6	45.1	12.3	22	4.5	77.9	34.9	47.3	111	56.6	83.1	3.5	59.6	22	33.8	4.6	97.7	54.2	69.8	121	54.2	84.3
P531	M	10.4083	3.5	47.8	17.7	26.3	4.5	98	52.6	72	108	57.2	79	4.2	70.3	23.6	36	4.5	105	56.9	77.9	139	80	107
P532	F	10.6139	3.4	50.5	17.7	25.8	3.9	100	41.9	60.7	126	63.1	87.2	3.5	48.3	15.6	27.9	4.4	100	42.3	60.7	130	71.3	93.7
P533	F	15.73	2.8	36	15	23.1	3.9	96.7	38.1	69.3	122	49.5	86.6	3.4	53.7	17.2	32.8	4.5	95	49.9	72	112	47.7	80.7
P534	F	16.18	3.2	53.2	19.3	30.6	3.9	75.7	26.8	41.3	149	74.3	108	3.7	58	17.2	34.4	4.4	95	32.2	54.8	149	67.5	97.9
P535	F	16.53	3.6	53.2	19.3	30.6	3.9	80.5	27.4	40.8	96.7	44.8	69.3	2.5	47.8	11.8	24.2	3.7	80	33.8	47.8	127	63.7	93.1
P536	F	17.16	3.9	46.2	17.2	26.3	3.5	68.7	25.8	37	111	54.8	81.3	2.4	34.4	12.3	21.5	4	84.8	33.8	50.5	121	64.2	92.2
P537	M	16.39	3.9	38.7	17.2	26.8	4.3	96.7	38.1	58	106	50.1	66.6	3	50.5	17.2	29.5	4	90.2	40.8	61.7	111	60.1	74.9
P538	F	16.37	3.7	62.3	21.5	34.9	4.5	117	51	67.7	123	58.4	76.8	3	43	18.3	25.2	4.3	106	38.1	55.3	131	70.1	97.8
P539	M	6.99722	3.2	82.7	20.4	36.5	4.3	110	41.9	63.4	127	73.7	97.8	3.8	72.5	26.8	46.2	4.7	118	58	82.7	154	93	115
P540	M	7.58056	3.8	50.5	15	26.8	4	112	45.1	66.6	130	66.6	93.7	3.7	64.4	18.8	36	4.5	115	41.9	66	151	70.1	116
P541	F	7.325	3.1	73.6	20.9	40.8	4.5	119	56.9	89.1	111	48.3	74.9	3.9	63.4	20.4	40.3	4.7	90	37.6	54.8	130	64.2	96.1
P542	M	8.05556	3.4	49.9	18.3	29.5	4.4	96.1	38.7	53.7	121	53.6	82.5	2.8	43.5	14	23.6	3.8	89.1	35.4	56.9	149	76.4	128
P543	M	8.22222	3.4	61.2	19.3	29.5	4.6	118	55.8	76.8	111	49.5	73.1	2.8	60.1	23.1	36	4.7	112	58.5	78.1	124	53	79.6
P544	M	8.2	3.4	78.9	30.6	54.2	4.1	99.3	51	73.6	124	68.4	93.1	4	82.2	31.1	48.9	4.8	110	55.3	76.2	149	81.1	109
P545	M	7.61667	3.5	60.7	18.8	34.4	3.9	110	50	83.8	120	52.5	76.3	3.6	66	29	44.6	4.4	97.2	35.4	59.1	123	56.6	87.8
P546	M	7.725	2.6	96.7	36	65	3.6	108	44	74.1	130	76	106	3.5	55.8	23.5	33.8	4.1	120	62.8	89.4	158	81	118
P547	M	8.09444	3.5	78.4	23.6	41.9	4.5	103	38.7	59.6	128	67.8	90.8	3.7	94	31.1	52.1	4.9	100	48.9	74.6	144	63	106
P548	F	7.88889	2.5	52.6	16.1	31.1	3.9	86.4	48.3	59.6	138	75.6	113	2.6	40.8	17.7	28.5	4.1	84.8	35.4	63.9	131	62.8	95.9
P549	F	7.38889	2.9	40.3	12.3	23.4	4.3	74.1	28.5	46.2	169	72.5	123	3.1	44.6	16.6	26.3	4.4	90.2	32.8	52.1	169	78.8	120
P550	M	7.99722	3.4	47.8	18.3	27.9	4.8	101	46.7	80	110	47.2	74.3	2	51.5	20.4	31.1	4.5	106	39.7	59.6	115	51.9	86.6
P551	M	7.86944	3.5	65	19.9	35.4	4.3	112	44	69.3	155	83.5	106	3.6	60.7	20.9	32.8	4.5	103	40	61.2	168	77.2	113
P552	F	7.68056	4.1	59.1	15	29	4	98.3	37	59.1	112	46	73	3.2	17.7	0	6	3.8	95.6	38.7	56.9	118	44.8	64.8
P553	M	7.52222	3.5	90.7	18.8	37	4.5	120	55.3	66.6	150	79.6	113	3.8	75.7	29.5	43	4.4	120	44	78.9	167	72.5	112
P554	M	7.23333	2.5	67.7	19.9	30.6	4.4	114	55.3	73.6	116	58.4	80.7	3.6	70.9	31.1	43	4.6	116	54.2	72.5	165	99.3	127
P555	M	7.81667	3.9	51.5	20.4	30.1	4.3	106	44	59.1	132	89	108	3.9	62.8	27.4	40.3	4.3	117	53.2	76.2	135	84.4	105
P556	M	8.52222	3.2	58	18.8	31.1	4.1	89.1	40.8	52.6	139	85.9	106	4.5	78.9	35.4	55.8	4.3	90	37.6	62.6	120	53	81.3
P557	M	7.33889	3.4	71.4	14	31.1	4.7	87	33.3	59.1	124	57.2	96.1	3.3	65	12.3	25.2	4.1	76.2	34.4	44.6	121	68.4	94.9
P558	M	8.71111	3.2	60.1	15.6	34.4	3.9	98.8	49.4	82.2	125	61.9	91.4	3.3	58.5	27.4	45.6	4.1	116	62.3	89.1	130	67.8	98.4
P559	M	8.92222	3.4	68.2	24.2	37	4	78	41.3	54.2	120	61.9	89.6	3.6	77.3	25.2	32.8	4.1	109	50.5	69.3	130	64.8	90.2
P560	M	9.06944	3.5	70.3	26.3	44.6	4	83	36	53	119	57.8	80.2	3.2	68.2	19.3	34.9	4.4	94	44	66	143	81.9	105
P561	F	8.58333	3.4	67.7	33.8	45.1	3.8	70	30.6	44.5	91.4	48.3	67.8	3.8	77.3	36.5	45.1	3.7	77.9	33.3	47.8	107	54.2	82.5
P562	M	8.525	3.3	76.2	24.2	47.8	3.8	103	55.8	71.4	110	53.6	82.7	3.8	74.6	32.2	44	4.1	86	39.2	47.8	109	51.3	75.9
P563	F	8.19722	2.6	53.7	15	27.4	4	91.3	41.9	59.6	108	50.7	81.9	3.5	60.1	19.9	32.8	4.5	90	40.3	58.5	130	61.3	97.8
P564	M	9.00556	3.1	45.1	17.7	27.9	4.4	84.3	40.8	55.8	119	66.6	94.3	3.5	51	19.9	27.9	4.6	97	43.5	60.1	111	50.5	74
P565	M	8.58611	3.7	47.8	19.9	26.8	4.2	100	44.6	68.3	114	48.3	75.4	3.5	51	20.4	30.6	4.1	105	46.7	73	116	65.4	85.1
P566	M	8.98333	4	78.4	20.4	40.3	4.7	99.9	43	67	129	52.5	85.5	2.9	56.9	22	38.1	4.7	100	38.7	63.9	154	79.6	105
P567	F	8.42222	3	63.4	18.3	29	3.5	85.9	41.9	60.1	104	46.6	72.5	3	64.4	15.6	30.1	3.5	97.7	45.1	63.4	115	56.6	84.3
P568	F	8.21111	3.2	62.3	25.8	40.8	4.4	99.3	40	61.7	160	87.1	130	3.5	62.8	27.4	42.4	4.2	100	46.2	64.4	153	72.5	114
P569	F	8.92222	2.7	43	20.4	29	4	77.3	36.5	53.7	168	89	125	3	75.7	32.8	50.5	4.1	77.3	33.3	56.4	160	67	120
P570	M	8.275	3.1	53.2	18.3	32.2	4.1	98.3	61.2	76.8	101	55.4	74.9	3.1	51.5	23.6	33.8	4.4	96.1	46.2	70.3	113	69	88.4
P571	F	9.45833	3.2	61.2	20.9	37	4.1	95	38.1	63.4	120	49.5	84.9	3.3	61.2	22.6	39.2	4	110	55.3	74.1	120	60.7	85
P572	F	8.18889	2.8	65.5	26.8	40.8	4.4	111	56.9	76.2	171	78	121	3.3	68.2	17.2	30.1	4.2	111	45.1	74.6	173	74.8	117
P573	M	8.83611	3.3	57.5	20.9	37.3	3.8	88.6	31.7	51	134	61.5	98.3	3.3	69.2	25.2	41.3	4.3	94.5	40.8	56.9	159	81.9	129
P574	F	8.975	2	52.6	13.4	27.4	3.5	82.2	44	56.9	116	64.2	86.6	4.7	103	46.2	76.2	4.7	94.5	45.6	66	149	83	107
P575	F	8.64444	2.6	61.2	23.1	38.1	4.4	112	53.7	84.8	111	54.8	80.2	3.5	91.3	40.8	59.6	4.1	106	41.9	69.3	143	63.8	103
P576	M	8.64444	3.6	58	23.6	38.7	4.3	106	51	72	136	60	96.1	4.1	89.7	25.2	48.3	4.7	102	41.9	74.1	158	79	113
P577	M	8.69167	3.1	56.9	17.7	30.1	3.9	114	48.3	71.4	121	54.8	78.4	3.6	53.7	22	31.7	4.6	128	66.6	113	143	72.5	102
P578	M	8.58056	3.6	63.9	29.5	45.6	4.3	98.8	38.7	61.2	136	66.2	95.2	3.3	56.9	22.6	39.2	4.7	115	52.6	72.5	149	81	108
P579	M	9.01111	3	64.4	26.3	37	4.2	110	39.2	73.6	128	63.1	104	3.2	66	20.4	33.8	4.5	110	54.2	78.4	130	70.7	108
P580	M	9.20556	3.2	89	27.4	59.1	4.1	94	32.8	55.3	112	53	84.3	4	92.9	30.1	59.1	4.8	113	51.5	77.9	128	58.9	97.8
P581	M	8.84722	2	33.8	12.3	17.7	4.6	77	45.6	55.3	102	55	77	4.2	82.2	34.4	44	5.1	81.6	42.4	61.2	140	73	101
P582	M	8.95	3.5	73	17.2	31.1	4	110	57	80	130	77	102	4.2	44	15	25	4.3	87	37	54	130	72	105
P583	M	8.075	3.2	47.3	22.3	33.8	4.3	99.8	39.2	68.2	171	89	128	3.5	60.1	22.6	33.8	4.4	99.3	47.3	72	167	80.4	108
P584	M	8.76111	2.5	67.1	15.6	27.4	4	114	58.5	87	131	60.1	99.6	3.9	77.9	25.2	44.6	4.2	118	55.8	87.5	166	78	136
P585	M	9.10278	4.2	54.2	22.6	28.5	4.4	89.7	41.3	51	132	76.6	97.3	4.1	56.9	22.6	31.7	4.7	107	51	69.3	137	77.1	102
P586	M	9.68056	3.5	61.7	22	37	3.8	102	60.1	84.1	120	57.2	79.6	3.1	49.4	21.5	30.6	4.5	94.5	45.5	68.2	120	64.8	85.5
P587	M	8.18889	3.5	75	17.7	47.8	4.1	87.8	38.1	66.4	128	64.8	99.6	3.8	67.1	22.6	46.2	4	109	54.2	73	130	65.4	93.1
P588	F	8.54444	3.2	55.8	21.5	33.2	3.6	88.1	41.9	58	120	63.1	83.7	3.3	69.8	19.3	37	4.1	95	38.7	62.3	127	58.9	86.1
P589	F	8.16389	2.7	55.8	17.7	33.8	3.8	82.2	38.1	49.9	110	54.2	80.7	4.3	56.9	26.3	37.6	4.8	84.3	39.7	56.4	118	57.2	81.3
P590	F	9.27222	3.1	64.4	27.4	40.3	4.3	73	33.3	51.5	121	55.4	84.3	3.3	77.9	20.4	38.1	3.8	98	44.6	69.3	124	54.2	69.6
P591	F	9.63889	4.2	73.6	30.1	43	4.4	88.6	32.2	44.6	138	70	87.8	2.2	97.7	17.7	45.1	3.2	102	42.4	58	120	61.3	81.9
P592	F	9.76944	3.2	54.8	19.9	29.5	4	112	55.3	75.2	154	70.1	111	3.4	74.6	26.8	43	4.2	99.8	39.2	54.8	148	70.2	103
P593	F	9.02222	3.4	55.8	20.4	29	4.5	98.3	40.3	53.2	135	70.7	104	3.2	45.1	18.3	27.9	4.8	91.6	38.7	53.7	133	71.9	96.1
P594	F	9.41389	3.4	67.1	16.1	37.8	4.4	90	42.4	55.8	134	66.6	98.4	4	68.2	23.6	38.1	4.2	89	37.6	56.9	142	81.9	117
P595	M	9.47778	3	40.3	16.1	25.2	4.4	100	32.2	56.4	129	67.2	87.8	3.6	74.1	24.2	42.2	4.5	98	36.5	62.1	124	61.9	83.1
P596	F	9.71944	2.8	41.3	19.3	25.8	3.6	88.6	41.9	58.5	143	76.6	115	2.4	40	17.7	25.2	3.9	88.6	36	46.7	145	86.1	126
P597	M	9.51944	2.9	73	24.2	33.8	4.3	96.7	37.6	54.2	112	50.7	71.3	3.1	54.2	16.6	23.1	4.8	106	26.2	46.7	130	77.8	94.9
P598	M	9.75556	2.4	44.6	17.2	28.5	4.1	100	48.9	68.2	127	67.7	91.1	3	51	21.2	33.3	4.2	106	43.5	58.5	152	82.7	112
P599	F	9.46111	2.8	82.2	33.6	51	4.3	104	44.6	70.9	118	61.3	85.5	2.8	53.7	20.4	30.1	4.2	94.2	34.9	51	162	89	131
P600	F	9.66111	2.9	46.2	16.6	25.8	4.1	87	30.6	44.6	107	50.7	73.1	4	69.3	22	32.2	4.5	83.8	27.9	41.9	124	64.2	88.4
P601	F	9.14167	3.5	50	13.4	22	4.1	67	24.7	32.8	114	49.5	72.5	4	61	17.2	34.4	4.7	90	36.5	62.3	130	58.9	88.4
P602	M	10.1722	3.2	66.6	25.2	39.2	4.5	77.3	28	48.3	130	61.9	96.7	3.4	68.2	25.2	41.9	4.7	90	36	62.3	144	63.4	104
P603	F	9.16111	4	45	20.9	30.1	4.2	88	38.7	54.8	115	51.3	81.9	4	45.6	16.6	27.9	4.2	82.7	33.8	53.8	130	69	97.8
P604	F	9.88056	2.3	58	24.7	38.7	4.1	94.5	44	57.5	175	106	143	2.9	61.2	20.4	32.8	4.4	87.5	34.4	49.4	170	83	114
P605	M	9.81389	2.8	64.4	18.8	31.7	4.1	103	48.3	63.4	117	52.5	73.7	3.2	66.6	19.9	27.4	4.7	90.1	43.5	66	123	65.4	102
P606	F	9.95278	3	60	25.2	38.7	3.2	107	44.6	66.6	127	56.6	94.9	2.8	80.5	18.8	32.8	3.8	115	55.8	77.3	130	65.4	93.7
P607	F	9.00556	2.7	65	27.4	36.5	4.5	82.7	34.9	51.5	130	66.6	100	3	59.6	26.3	37.6	4	84.3	36.5	47.3	147	79.4	122
P608	F	9.56111	3.6	54.8	23.1	32.2	4.4	90.7	38.7	66	123	63.8	89.6	2.8	60.1	18.8	34.4	4.6	96.7	50	66.6	152	75.6	102
P609	F	9.99444	3	55.3	26.8	33.3	4.4	94	40.3	55.3	130	60.7	96.7	3.4	69.3	22	34.9	4.6	94.5	32.8	66.9	127	57.8	87.8
P610	F	9.23611	2.5	52.6	18.8	29	3.4	106	50.5	70.3	164	64.6	102	3.2	74.6	22	44	4.3	97.7	31.7	51.5	165	65.4	114
P611	F	9.53056	3.3	103	36	60.7	4.4	107	51.5	69.8	128	70.1	95.5	3.6	104	39.2	62.1	4.1	97.7	43	64.4	131	61.9	90.8
P612	M	10.8611	4	65.5	26.3	40.8	4.3	86.4	39.7	62.8	98.4	50.7	73.1	4.3	70.3	24.7	47.7	4.6	117	64.2	90.7	123	72.5	97.7
P613	M	9.89167	3.5	47.8	25.2	36.5	4.2	102	42.4	63.4	114	64.2	86.6	3.9	56.4	25.2	41.9	4.3	97.7	43.5	72	130	76	106
P614	F	9.76667	2.7	66	18	35.4	3.9	97.7	47.3	69.3	130	81	101	3.5	52.1	20.9	32.2	4.2	106	46.8	73.6	133	83	108
P615	M	9.11944	3.8	45	18.8	30.1	4.7	105	40.3	64.4	144	64.6	102	3.6	69	30.6	47.3	4.6	97.2	47.8	60.1	152	81	127
P616	F	9.50278	3.7	63.9	16.1	29	4.4	95	51	72.5	130	67.8	104	3.8	69.3	29.5	38.7	4.3	99.3	48.9	80.5	132	75	100
P617	M	9.94444	3.5	54.8	19.9	32.8	4.1	89.7	40.8	59.1	120	48.9	75.4	3.9	69.8	35.4	50.5	4.2	109	53.7	82.2	134	66	114
P618	M	9.60278	3.2	35.4	13	22	3.8	63.4	27.4	36	142	63	109	2.9	40	16.1	23.1	3.8	60.7	27.4	40.8	128	58	81.7
P619	M	9.57778	2.7	52.1	17.2	26.8	4.7	87.5	32.2	48.3	147	74.8	114	3.6	51	24.2	31.1	4.7	91	41.3	57.5	150	70	106
P620	F	10.7917	3.5	65.5	31.1	46.2	4.6	99.8	46.2	67.1	128	70.7	98.4	3.6	56.9	22	34.9	4.4	87.5	40.7	51.4	132	69.6	91.9
P621	M	10.8194	3.1	46.2	19.3	27.4	4.5	99	52	69.8	127	70.7	87.2	3.3	55.8	21.5	32.8	4.8	90	32.2	53.2	129	61.9	81.9
P622	F	10.2333	2.5	52.6	15.6	26.8	3.8	106	37	56.9	134	65.4	94.3	3.4	58	18.3	31.7	4.2	92	39.2	60.1	148	70.7	102
P623	M	10.8139	2.9	52.6	15	23.6	4.3	90	48	55.3	129	68.4	95.5	4.5	56.9	23.1	33.8	4.9	95	53.7	71.4	128	58.9	80.7
P624	M	10.0139	3.4	60.1	23.6	35.4	4.5	87.8	43.8	57.5	130	62.5	93.7	2.5	72	28.5	44	4.2	91.8	39.7	58.5	126	69	89.6
P625	F	10.8806	3.3	54.2	17.7	34.4	4.1	97.2	37.6	58	111	53.1	80.6	3.4	54.2	16.6	31.7	4.2	96.7	41.3	62.3	130	77.2	113
P626	M	10.2361	2.4	45.1	14	25.2	4.1	110	55.3	78.9	115	47.2	76.6	3.8	72	23.6	36	4.2	103	41.3	61.2	130	73.1	104
P627	F	11.1806	3.6	73.6	27.9	43	4.7	110	42.4	67.1	127	71.9	103	4.5	92.9	33.3	57.5	4.9	109	48.9	85.4	170	91.4	121
P628	F	10.3667	2.3	34.9	12.3	24.2	4	98	43.5	58	118	63.1	86.1	3.1	54.8	18.3	33.8	4.2	95	42.4	68.2	130	73.7	100
P629	F	9.98056	3	45.6	17.2	28.5	3.6	94	43.5	74.1	129	59.9	100	3.7	53.7	25.2	37	4.2	91.3	28.5	51	142	67.8	101
P630	M	10.2167	3.1	66	20.4	34.9	4.4	89.1	38.3	59.2	127	50.1	82.5	3.4	52.6	17.7	27.9	4.3	98	40.8	72	126	67.8	93.1
P631	M	10.3194	3.6	66.6	24.2	37	4.3	98.3	60.1	75.7	123	57.2	84.9	4.3	61.2	26.3	40.8	4.5	112	62.8	86.4	160	81.1	110
P632	F	10.2861	3.7	47.3	18.8	29	4	83	27	43	127	56	87.7	3.3	61.2	20.4	30.6	4	95	33	45.1	144	64.8	82.5
P633	F	10.9667	3.3	43	14	21.5	4.3	88.6	45.6	55.3	105	50	71.5	3.3	46.2	19.9	25.2	4	78.9	32.2	54.8	121	50.3	74.9
P634	M	10.575	3.1	76.2	29	37	4.6	83	32.2	48	109	58.9	72.5	3.6	60.1	24.1	31.7	4.7	87.5	32.8	48.3	112	57	84.2
P635	M	10.5389	3	60.1	20.4	31.1	4.6	95	36	49.9	134	73.1	94.3	4.2	70.9	24.7	43	4.7	92.9	47.8	60.1	135	77.8	96.1
P636	M	10.525	3.2	43.5	17.2	23.6	4.3	101	34	46.2	107	60.7	76	4.3	58.5	20.9	33.3	4.8	106	26.3	35.4	140	65.4	97.8
P637	M	10.6056	4.1	55	20.9	31	4.6	117	52	80.5	124	47.7	73.1	3.9	65	19.9	35.5	3.9	120	44	81	173	90	133
P638	M	10.4833	3.5	59.1	23.1	34.4	4.4	111	56.4	81.6	134	73.1	112	3.7	66	30.1	47.3	3.9	112	52.6	78.4	142	68.5	101
P639	F	12.01	3.9	57.5	21.5	27.4	4.6	95.6	32.8	47.8	130	54.2	77.8	3.6	60.1	19.9	25.8	4.5	99.3	33.8	54.8	130	72.5	89
P640	M	14.38	2.7	63.4	17.7	32.2	3.4	98.3	39.2	56.4	131	60.1	87.8	3.3	77.3	29.5	44	4	112	42.4	77.9	150	62.2	95.3
P641	F	14.52	3.2	42.4	15.6	23.1	3.5	72.5	22	35.4	128	55.4	91.9	3.5	55.3	15	26.8	4.5	97.2	46.2	68.2	103	52.5	61.3
P642	M	10.9556	3.5	36.5	12.4	21.5	4.7	78.4	37	49.4	128	68.4	86.6	3.5	57.5	24.2	33.3	4.5	80	31.1	49.4	118	61.9	84.3
P643	M	9.41944	3.1	68.2	28.5	44	4	111	49.4	80	127	69	97.8	3.6	65.5	23.6	34.9	4.4	109	44	65	110	44.2	69.6
P644	F	11.1611	3.3	60.1	18.3	33.8	3.9	113	39.2	67.1	122	61.9	91.9	3.4	71.4	17.2	33.3	4.4	107	49.9	73	154	63.8	96.9
P645	F	10.0139	3	45.1	14.5	20.9	3.4	120	57.5	80	113	46	70.7	3.3	63.4	25.8	38.7	4	110	44.6	65.5	130	66	94.3
P646	F	10.1778	3.7	56.4	24.2	35.4	4.2	96.7	49.9	64.4	168	73.3	128	3.8	58	19.9	36	4.6	95.6	51	66	136	57.5	83.5
P647	M	11.1778	3.3	49.9	21.5	32.2	4.4	103	45.6	63.9	123	59.9	78.8	3.9	52.6	21.5	30.6	4.9	107	51	68.2	154	69.3	98.5
P648	M	10.2444	3.3	52.1	19.9	33.8	3.6	84.3	40.3	54.8	118	56	83.1	2.8	57.5	23.1	33.3	4.5	98.3	41.9	67.7	130	56	91.4
P649	F	10.3278	3.6	77.9	20.9	39.7	4.1	88.1	31.1	46.2	131	48.3	86.6	2.6	82.7	15	36	4	83.8	27.9	52.1	173	80	120
P650	M	10.0778	2.4	76.2	23.6	39.2	4.4	110	33.3	50.5	161	59.1	78.8	3.3	114	29	45.6	4.2	115	42.4	57.5	150	66.8	81.7
P651	F	9.75278	3	77.3	26.3	39.7	4	98	38.7	58	128	56.6	84.9	3.5	80.5	22.6	38.7	3.6	111	44	65.5	128	64.8	85.5
P652	M	9.12778	2.8	75.2	23.6	39.7	4.4	118	51	76.8	130	74.3	99.6	4.2	95	33.3	54.2	4.7	111	56.9	76.2	145	77.2	106
P653	M	9.93611	2.4	64.4	18.8	33.8	4.6	105	49.4	69.8	131	59.5	91.9	3.9	80	33.8	52.1	4.8	94	40.8	62.8	130	63.1	90.2
P654	M	9.53333	2.6	55.3	14.5	24.2	4.1	101	29.3	56.4	124	59.5	78.4	3.5	61.2	20.9	36	4.3	107	38.7	59.1	127	55.4	84.3
P655	F	11.0111	2.7	61.7	22	35.4	3.7	90.2	41.9	62.3	130	63.1	100	3.5	72.5	31.1	45.6	4.3	88.1	34.9	61.2	123	57.2	82.5
P656	M	10.5306	3.7	74.1	16.6	36.5	3.7	89.7	46.7	66.6	130	56.6	86.6	3.9	109	33.3	65.5	3.9	120	55.8	87	124	58.9	81.9
P657	M	9.95556	3.8	75.2	25.2	43	4.3	115	55.3	84	127	72.5	101	3.5	57.5	20.4	31.7	4.4	115	55.3	90.7	128	50.1	73.1
P658	M	9.25833	2.9	61.2	18.8	31.1	3.4	110	50.5	75.2	122	52.5	85.5	3.7	66	22.6	36.5	4.2	114	50.5	70.3	131	57.8	85.5
P659	M	9.88889	3.2	62.3	14.5	30.6	3.9	107	36	61.7	150	76.3	109	3.7	63.4	18.8	36	4.1	100	35.4	62.8	150	67.5	108
P660	M	9.50833	3.3	62.8	31.1	43.5	3.7	112	46.2	69.3	128	61.3	94.9	3.4	80	33.3	56.9	4	91.8	49.4	65	133	62.2	98.6
P661	F	10.4444	2.9	59.6	16.1	29	4.4	106	32.2	55.3	157	61.4	101	3.3	87	16.6	33.8	3.9	117	37	61.2	149	55.4	93.8
P662	F	9.83056	2.6	60.7	23.6	43.5	3.2	95	36	51	128	60.1	86.1	2.4	67.1	25.2	40.3	3.9	120	59.6	81.6	166	70.9	107
P663	F	9.54167	3.8	40.3	15.6	27.9	4.2	90.2	31.1	49.4	120	51.9	84.3	2.9	54.8	14.5	23.1	4.2	82.2	28.5	43.5	128	55.4	85.5
P664	M	10.2056	3	62.3	24.2	41.3	4.3	119	61.7	81.6	124	65.4	93	2.9	60.1	23.1	37.6	4.2	81.6	34.9	49.9	124	68.9	85.1
P665	M	10.8917	3.1	43	18.8	31.1	4	119	67	89.1	117	55.4	77.8	3	55.3	24.2	34.9	4.5	118	58.5	75.7	144	78	112
P666	F	9.95278	2.9	47.8	19.9	31.7	4.1	95	36.5	58	128	56.6	77.2	3.3	44	20.9	29.5	4.3	82.2	37	51.5	128	62.5	86.6
P667	M	10.5917	1.9	22.3	5.3	8.7	4.3	95	45.1	70.9	115	58.9	78.4	3.1	54.8	17.7	30.6	4.5	83.2	38.1	55.3	130	65.7	93.1
P668	M	10.5	3.1	64.4	19.9	38.1	4	113	37	52.6	126	50.7	80.2	2.6	85.4	22	48.9	4	94	34.4	52.1	126	49.5	77.8
P669	M	9.275	3.2	40.3	11.8	20.4	4.4	114	54.2	73.6	140	70.9	108	3.4	45.6	17.2	30.1	4.1	113	56.4	78.9	144	83	117
P670	M	9.68056	3.9	56.4	23.1	34.4	5.1	78	34.4	49.9	124	63.5	91.8	4.2	49.4	19.9	31.7	5	78.9	40.8	58	162	85.1	118
P671	F	10.0917	2.7	62.8	22	35.4	4.3	91.8	35.4	49.4	110	54.2	86.6	3.7	59.1	23.1	34.9	4.4	94	38.1	60.1	157	71.7	111
P672	F	9.78333	2.6	37.6	12.9	17.2	4.2	90	29	49.9	147	56.7	96.5	3.8	59.1	22.6	35.4	3.7	105	36	57.5	143	69.5	94.5
P673	M	9.17778	3.2	36.5	9.1	16.6	4.3	103	45.6	64.4	122	60.7	80.7	4.1	49.9	20.4	26.8	4.8	119	47.8	69.8	145	74.8	108
P674	M	9.17222	2	27.9	10.7	16.6	4.8	94	33.8	58	165	88.2	117	4.9	105	44	70.9	5.1	115	46.7	72	153	74.3	113
P675	F	9.85556	3.7	87.5	20.5	34.4	4.4	93.4	38.1	56.9	159	81.9	116	2.8	59.1	16.6	32.8	4	112	37	57.5	170	67	115
P676	M	10.2611	3.4	48.3	17.2	26.8	4.7	92.9	38.7	55.8	112	60.1	79.6	2.6	61.2	22	40.3	4.1	115	58.5	80.5	126	66.6	97.8
P677	M	10.8111	4	69.8	32.2	46.2	4.3	115	46.2	70.3	130	63.1	98	3.3	62.8	29	38.7	4.4	116	55.3	81.6	129	63.1	87.2
P678	M	9.65	2.8	66	17.7	30.1	4.1	104	39.2	60.7	122	52.5	77.2	4	90.2	29	50.5	4.4	91.3	26.8	48.9	147	66.2	102
P679	F	9.10278	4.5	95.6	31.1	56.4	4	116	42.4	66.6	129	59.9	80.4	2.7	64.4	27.9	44	4.4	100	34.9	55.3	168	74.5	98
P680	M	10.7611	2.9	62.3	26.3	38.1	4.6	91.8	32.2	48.9	117	61.3	89.6	3.6	75.7	28.5	42.4	4.6	101	44	65.5	130	61.3	87.2
P681	M	11.0722	3.8	50.5	22	31.1	4.5	98.3	38.7	59.1	115	62.5	80.7	2.4	52.1	21.5	31.1	4.4	110	48.9	70.9	130	65.4	91.9
P682	M	11.3944	3.2	49.4	20.9	32.2	4.3	89.7	28.5	52.1	128	57.2	84.9	3.4	43.5	20.9	31.7	4.4	106	33.8	52.1	131	67.8	96.1
P683	F	10.1361	3.4	47.3	15.6	27.9	4.1	115	44	79.5	118	56	82.5	3	91.3	32.8	51	4.2	114	38	72	130	51.3	72
P684	F	9.92222	3.6	62.3	16.6	33.3	4.6	110	44	67.1	131	64.8	91.4	3.1	72	23.1	41.3	4.4	110	46.7	69.8	130	63.7	93.7
P685	M	9.31389	3.2	43.5	12.3	22.6	4.5	104	47.8	64.4	111	39.5	67.2	4.2	63.9	23.6	38.7	4.9	105	53.2	73.6	151	78	104
P686	F	10.7667	2.6	36.5	11.3	18.8	4.8	113	33.8	50.5	130	57.2	86.6	2.2	42.4	12.9	20.4	4.5	95.6	34.4	47.3	132	62.8	95
P687	M	9.96111	2.4	75.7	25.2	42.4	4.8	103	38.1	56.4	137	65.5	91.8	4.3	89.7	33.3	58.5	5	105	47.3	65.5	143	69.5	101
P688	M	10.2639	3.1	53.2	16.6	30.1	4.3	95.6	40.3	64.4	123	61.3	81.9	4.2	69.8	28.5	43	4.5	97.7	39.7	55.8	131	72.5	101
P689	M	9.31667	3.6	65	22.6	35.4	4.5	90	38.1	60.1	173	85.9	118	3.7	82.7	23.6	39.7	4.5	100	44.6	63.4	167	83.5	116
P690	F	10.4306	3.5	72	15	26.8	3.9	119	39.7	54.8	150	76.4	106	3	68.7	25.2	35.4	4.2	104	31.7	50.5	150	75.6	109
P691	M	9.54167	3.7	58.5	20.4	34.4	4.5	114	47.3	70.3	122	63.1	84.9	4.2	72	29	43.5	4.8	108	36.5	70	141	68.9	95.9
P692	F	10.5694	3.2	59.1	21.5	26.1	3.9	115	40.3	68.2	131	59.5	88.4	3.4	81.6	22	39.2	4.5	113	40.8	65.5	154	74.1	104
P693	M	9.55833	3.1	58.5	25.2	37	4.3	99.3	45.1	69.3	123	52.5	79	2.5	67.7	26.8	42.4	3.7	103	51.5	73	127	56.6	85.5
P694	F	9.45833	3.7	50.5	19.3	31.7	4.4	82.2	38.7	54.2	117	61.3	80.2	3.4	47.3	17.7	26.8	4.2	97.7	49.4	66.6	126	63.7	83.7
P695	F	9.64444	4.2	64.4	23.1	37	4.7	104	37.6	60.1	130	64.2	96.1	3.4	49.9	19.3	32.2	4.6	108	39.7	71.4	130	66	95.5
P696	F	10.1972	3.5	72	25.8	38.7	3.9	101	41.3	63.9	146	68.5	108	3.2	71	22.6	40.8	4.5	93.4	33.8	51.5	139	59.9	89.8
P697	F	10.5833	3.3	43	15.6	25.8	4	89.1	34.4	60.5	112	53.6	73.7	3.6	48.9	19.9	28.5	4	83.8	39.7	54.2	122	64.6	86.7
P698	M	10.5444	1.6	27.6	4.4	9.9	3.5	77.3	28.3	46.2	128	62.5	102	4.7	69.8	25.8	41.3	4	63.4	27.9	44.6	139	60.7	89.8
P699	F	9.46389	2.5	31.7	9.7	17.2	3.9	86.4	33.8	51	126	56.6	86.1	4.4	65.5	31.1	45.1	4.7	113	31.7	75.7	172	84.3	124
P700	F	9.28056	3.2	49.4	17.2	29	4.3	90	41.9	52.1	147	74.1	96.9	3.2	35	11.8	23.1	4.5	117	47.8	76.8	149	84.2	113
P701	F	9.63889	3.5	63.4	20.9	35.4	4.1	108	47.8	66.6	136	59.1	90.6	3.9	74.6	29.5	43.5	4.3	105	43	67.1	146	57.5	95.3
P702	M	11.0722	3.2	55.8	20.4	30.6	4.6	76.8	28.5	48.9	130	60.7	91.9	4.2	74.1	32.8	45.8	4.4	108	51.5	76.2	157	78	103
P703	F	11.0111	3.3	51	22.6	32.8	3.7	82.7	33	51.5	126	63.1	94.3	2.7	45.6	15.6	25.2	4.6	84.3	33.3	55.5	158	84	112
P704	M	9.24167	2.9	56.4	18.8	27.4	4.5	108	43.5	66.6	154	77	102	3.9	83.8	28.5	51	4.5	109	40.3	68.7	148	59.9	96.1
P705	M	9.31667	3.7	47.8	19.9	29.5	4.7	117	51	77.3	111	51.9	73.1	2.8	49.9	18.3	31.1	4	88.1	38.1	55.3	116	47.7	79
P706	M	10.475	4.4	67.7	22.6	37	4.6	106	62.8	84.3	98.4	47.7	69.6	4	65	27.4	42.4	4.6	108	53.7	78.4	113	54.2	80.7
P707	M	10.1028	3.1	57.5	14	30.6	4.2	112	41.9	74.1	126	46	83.1	2.8	60.7	19.9	36.5	3.5	110	34.9	60.7	130	58.9	81.9
P708	F	10.0111	2.5	35.4	9.7	19.3	4.3	97.7	35.4	65	131	63.8	89	4.4	75.2	29	44	4.5	98.3	45.6	62.3	131	63.5	96.5
P709	F	10.075	3	63.4	19.3	35.4	4	120	56.9	82.2	130	71.9	103	2.5	68.7	20.4	36.5	4.5	120	36.5	59.1	130	64.2	96.1
P710	M	10.7972	3.5	68.2	27.4	40.8	4	119	63.9	92.9	130	77.8	99.6	2.4	67.1	25.8	38.7	4	89.7	42.4	59.6	130	69.6	100
P711	M	9.45	3.7	46.2	19.3	26.8	3.6	98.3	32.8	48.3	107	53.6	74.3	2.8	55.3	25.8	36	3.9	72	32.8	46.2	127	67.2	95.5
P712	F	8.46111	3.2	46.2	22	31.1	4.2	80.5	33.8	48.9	130	53.6	81.3	3	56.4	24.7	37.6	4.2	94.5	39.7	63.9	129	62.5	85.5
P713	M	9.18056	3.2	48.9	17.2	23.6	4.5	83.2	44	57.5	131	61.3	94.3	2.7	43.5	15	23.1	4.4	95.6	29	61.2	165	63.8	108
P714	M	8.76667	3.3	49.4	19.9	30.6	3.7	103	47.8	69.3	129	59.5	82.5	2.8	53.7	30.6	41.3	4.1	101	41.3	58.5	127	58.4	77.8
P715	M	9.075	2.7	44	18.3	27.4	4.1	112	58.5	72.5	124	56.6	77.8	3.8	54.8	16.1	32.8	4.6	115	47.8	75.7	132	73.7	101
P716	M	9.72222	3.3	39.7	18.3	27.4	4.4	87.5	34.4	65.5	125	52.5	92.5	4.1	57.5	27.4	39.7	4.4	115	53.7	88.6	129	57.8	83.1
P717	F	10.225	2.8	40.3	11.3	23.1	4.4	90	40.8	55.3	143	72.9	103	3.5	77.3	26.3	40.3	4.2	91.8	32.2	53.2	156	90.5	118
P718	F	8.18611	2.8	69.3	24.2	37.6	3.2	85.4	36.5	55.8	163	71.1	110	2.7	58	21.5	31.7	3.3	73.6	33.3	45.1	160	76.4	110
P719	M	10.5583	3.4	43.5	20.9	28.5	3.6	89.7	43.8	57.5	124	58.4	80.2	2.8	49	20.9	34.4	4.1	91.3	33.3	46.2	131	68.4	98.4
P720	M	11.3694	2.8	51	23.1	35.4	4.2	95.6	41.3	60.1	114	60.1	82.5	3.8	78.4	43	55.8	4	89.1	41.3	60.1	143	78	110
P721	F	10.0806	2.5	40.8	18.3	26.8	4.3	78.9	35.4	46.2	130	74.9	102	2.6	48.9	18.8	29	4.2	66	40.3	56.4	133	74.3	110
P722	F	8.78056	3.2	48.9	16.1	25.2	4.5	97.7	36	56.9	132	73.1	99.6	3.5	39.7	20.4	26.8	4.5	99.3	45.1	68.2	149	65.5	103
P723	F	11.2278	2.5	60.1	22.6	31.7	3.5	92.9	37.8	53.2	111	64.8	75.4	3.3	53.7	20.9	31.1	4.1	87.8	44.6	61.7	114	55.4	76
P724	F	8.48056	2	78.4	28.5	45.1	3.3	115	41.9	69.8	147	67	102	3.1	82.7	26.3	46.2	3.7	120	56.4	77.3	148	78	102
P725	M	8.48611	3.5	58.5	17.2	28.5	4.1	92.4	34.9	54.8	131	50.7	78.4	3.6	72.5	19.3	30.6	4.2	115	46.2	78.9	131	67.2	97.8
P726	M	9.79722	3.2	56.4	27.4	39.7	4	90.2	47.8	64.4	126	67.2	91.9	3.5	58.5	25.8	42.4	4.5	72.5	39	54.8	108	47.2	68.4
P727	F	8.71389	2.5	54.2	21.5	30.1	3.8	83.2	36	54.2	172	81.1	115	2.6	62.3	24.2	36	4	85.4	43	65.5	175	80.4	127
P728	F	8.23611	2.4	39.7	12.9	22.6	3.5	98.8	37.6	60.1	130	63.7	94.3	2.6	65.5	22.6	36	3.3	93.4	36	57.5	129	56.6	96.8
P729	M	8.53889	3.2	38.1	15	24.5	3.6	108	50.5	78.4	117	57.8	75.4	3	59.1	24.2	42.4	4.5	109	46.7	68.7	128	57.2	78.4
P730	M	8.47778	4.1	76.1	22.6	36.5	3.7	107	38.7	57.4	127	44.2	70.1	3.5	75.2	23.1	38.7	4	108	32.8	53.7	127	53	81.3
P731	F	10.9306	2.9	63.4	15.6	31.7	3.2	81.6	27.9	47.8	70.7	33.1	43	3.2	76.2	20.4	37.6	4.4	113	54.2	70.9	122	66	88.4
P732	M	9.7	2.5	49.8	22.6	31.1	3.6	109	48.9	68.7	121	54.8	73.7	3.8	45.1	18.3	26.3	3.7	106	45.1	66	140	78	115
P733	F	9.69167	3.2	50.5	22.6	30.6	4.2	94.3	39.2	56.9	131	69.6	96.1	3.6	68.7	27.9	38.7	3.7	113	36.5	65.8	116	59.5	83.1
P734	F	8.18611	2.8	36.5	16.5	23.1	3.6	95	41.3	56.4	148	59.6	116	2.4	55.3	21.5	35.4	3.9	87	33.3	55.8	149	80.3	110
P735	F	9.06944	2.4	70.3	19.9	31.1	3.2	107	41.3	63.4	117	54.2	79.6	3.6	56.4	26.3	33.3	3.6	94.5	49.4	62.8	127	56	86.6
P736	M	11.0806	2.8	54.2	20.4	32.8	4.2	119	51	72	128	57.2	93.7	4.2	94.5	31.7	50.5	4.8	101	37.6	48.9	168	75.6	114
P737	F	8.425	4.1	50.5	23.1	32.8	3.9	103	54.2	68.2	137	78.8	102	3.5	47.8	19.9	29.5	3.8	73.6	33.3	52.6	157	81.7	127
P738	M	10.2639	2.8	67.1	18.8	40.8	3.8	100	45.1	65.5	120	64.8	87.2	2.7	61.2	23.1	34.9	4	118	41.9	62.3	128	71.3	95.5
P739	F	8.89722	2.7	6.2	17.7	28.5	4.1	74.6	33.8	59.5	128	77.2	99.6	3.6	60.1	25.2	38.1	4	83.8	31.1	44.6	127	57.2	87.8
P740	F	8.76389	3.8	60.1	18.3	27.4	4.1	103	48.3	72.5	117	61.9	81.3	2.7	57.5	20.4	29.5	4.2	99.8	45.6	63.9	115	66	84.9
P741	F	8.54167	2.8	53.5	22	33.8	3.8	84.6	39.7	48.9	133	59.5	94.9	3.2	59.1	19.9	39.2	3.8	76.8	32.2	44	132	58.9	99.6
P742	F	9.11389	3.6	58	25.8	36.5	4.2	96.7	38.1	60.1	128	61.9	89.6	3.1	49.9	18.3	29	4.5	104	44.6	62.8	149	80.4	101
P743	M	8.54167	2.4	49.4	18.8	30.1	3.6	117	46.2	38.7	116	49.5	74.9	3.1	73	28.5	38.1	3.6	115	38.7	55.8	120	57.8	78.4
P744	M	8.925	2.8	54.8	17.7	31.1	4	96.7	45.1	64.4	104	48.3	66.6	3.8	58	25.2	37.6	4	86.4	30.1	43.5	126	54.8	84.3
P745	M	9.175	3	49.4	12.4	24.2	4	110	41.3	58.5	127	59.5	85.5	3.3	59.1	16.6	28.5	4.6	112	45.1	70.3	131	68.5	103
P746	F	8.46667	2.9	52.6	19.9	32.8	3.6	89	36	53.7	130	64	95.5	3.6	54.2	22.6	32.2	3.3	84.3	35.4	55.8	154	64.3	110
P747	F	8.53056	2.8	46.2	19.3	27.9	3.6	95.6	45.6	58.5	133	75.4	102	2.8	53.2	22.6	29	3.4	96.7	48.3	62.8	130	67.2	89
P748	F	9.67222	2.3	44.6	15	25.2	3.8	97.2	39.7	57.5	123	55.4	79	3.2	62.8	23.6	35.4	3.8	91.8	31.7	56.4	124	61.3	81.9
P749	M	8.37222	3.1	63.4	25.2	42.4	3.5	99.9	38.7	58.5	134	54.7	87.8	2.8	48.3	18.3	29	3.5	110	46.2	64.4	143	76.3	108
P750	F	8.86944	3.1	53.7	20.9	33.3	4	112	58	76.2	155	89.1	125	3.4	59.1	23.1	33.8	3.6	97.7	39.2	55.8	155	75.6	113
P751	F	8.75	3.1	47.8	20.4	27.9	4.5	95	35.4	59.1	127	59.5	83.1	3.5	61.2	30.1	40.3	3.8	98.8	40.8	59.1	129	66.6	97.2
P752	M	11.15	3.1	76.2	23.2	46.5	3.9	110	52.1	72	130	62.5	88.4	3.2	91.8	27.4	48.3	4	110	52.1	80.5	108	56.6	68.4
P753	M	10.9917	3.2	87.5	23.1	34.9	4.5	104	35.4	61.2	170	87.4	117	3.7	78.4	21.5	34.4	4.4	110	38.1	53.2	164	89	113
P754	F	8.225	2.5	52.6	22	27	4.2	83.8	31.4	46.2	130	69.6	93.1	3.8	69.8	25.8	39.2	4.4	107	45.1	67.1	130	75.4	107
P755	M	9.71111	3.2	40.8	18.3	24.2	4.2	106	39.2	68.7	90.8	51.3	64.8	3.9	54.8	21.5	30.1	4	103	49.9	66.6	122	66	80.2
P756	F	9.27778	2.8	61.2	17.2	32.8	4.1	88.6	38.7	52.1	127	51.3	86.6	3.3	65.5	26.3	45.1	3.4	94	34.4	55.3	130	58.4	87.2
P757	F	10.1806	2.4	58.8	19.3	34.9	3.2	112	61.2	77.3	142	78.3	107	3.4	72	37	49.4	3.8	112	59.1	77.9	134	58.7	89.1
P758	F	10.7417	2	30.1	9.7	14	3.8	81.6	31.7	45.6	126	72.5	90.8	3.1	30.1	12.3	17.7	4	82.7	36.5	48.9	158	76.4	112
P759	F	8.83889	3.5	55.8	20.9	29.5	4.1	78.9	37.8	52.1	129	48.3	83.1	2.9	48.9	17.7	27.4	3.9	90.2	40.8	59.6	128	57.2	92.5
P760	F	9.03056	2.7	75.7	27.3	43	4	96.7	34.9	52.1	131	63.1	89	3.1	77.3	25.2	40.3	4.3	96.5	36	62.3	132	63.1	97.3
P761	F	8.85833	2.7	40.3	17.7	26.3	3.7	73	26.3	38.7	142	93	121	3.4	62.3	25.2	34.9	3.8	99.3	40.8	54.8	141	81	118
P762	F	8.66389	2.1	44.6	18.8	29.5	4.2	98.3	29	47.8	139	80.4	103	2.4	54.8	21.5	36	3.3	101	45.6	62.3	155	83	119
P763	F	8.825	2.3	41.3	13.4	24.2	3.4	73	33.8	45.1	126	57.2	87.2	3.7	70.9	22.6	44	3.7	91.8	34.4	60.1	144	78.5	116
P764	F	8.70556	3.2	75.2	19.3	26.3	4	115	47.3	79.5	154	67	93	2.6	76.8	22	38.1	3.7	118	44.6	68.7	168	68.5	103
P765	M	10.8917	3.3	68.2	24.2	40.8	4.3	114	53.2	89.1	128	61.9	93.1	2.6	64.4	20.4	37.6	4	114	48.3	74.6	128	61.9	87.9
P766	F	10.5333	3.3	43	15	25.2	4.6	90.1	38.7	53.2	123	57.8	83.7	3.6	52.6	19.9	31.7	4.2	80.5	34.9	55.3	112	58.4	72.5
P767	F	12.1194	3.8	49.4	22	29.5	3.6	113	61	75.2	127	68.4	99.6	2.3	77.3	17.7	31.7	3.9	113	40.8	58.2	131	71.3	103
P768	M	11.6806	2.9	39.2	13.4	24.2	4.1	98.3	45	65	123	62.5	86.1	4.3	57.5	25.2	35	4.2	91.3	39.7	59.6	132	70.1	84.3
P769	M	12.0194	3.8	47.8	18.8	28.5	3.9	109	50.5	73.6	117	56	76.6	3.7	66	20.4	34.4	4.6	111	47.3	75.2	126	70.1	84.9
P770	F	11.9111	2.8	49.4	17.7	29	3.3	110	55.3	80.5	129	65.4	89	3.9	75.7	34.4	44.6	4	107	49.4	68.2	150	83.5	102
P771	M	10.6778	2.8	82.2	26.3	49.4	4	117	57.5	80	120	57.8	89	3	74.1	35.4	55.8	3.9	118	40.3	62.8	144	54.3	98.3
P772	M	11.3389	1.9	52.1	9.6	23.6	4	110	60.1	95	109	48.9	70.1	3.5	68.7	23.8	42.4	4.1	112	46.2	72	104	50.1	68.4
P773	M	11.1472	2.6	57.5	19.9	30.6	4	103	48.9	74.1	121	63.1	90.2	4.1	81.1	31.7	48.9	4.4	100	44	61.2	127	59.5	97.9
P774	M	10.2222	3.3	53.7	15.6	26.3	4.4	118	56.9	65.4	130	67	89.8	2.9	88.6	25.2	42.4	4.3	115	56.9	82.2	131	54.5	89.3
P775	F	11.0028	2.9	44.6	17.2	24.7	4.1	82.7	34.9	55.9	140	81.1	116	2.8	53.2	22.6	31.1	4.6	95	39.7	56.9	140	76.4	98.5
P776	M	10.7139	3.5	44	18.3	26.3	3.7	106	41.9	63.4	124	54.2	74.3	3.3	72.5	27.4	40.8	4.1	104	38.1	62.7	131	67	93
P777	M	10.4583	3.3	70.3	26.8	38.7	4	104	44	69.3	128	52.5	79.6	3.3	70.9	27.9	38.7	4.6	103	43.5	62.4	129	67.8	95.5
P778	M	11.8306	3.3	48.9	16.6	28.5	4.6	80	31.7	51.2	102	42.4	66.6	3.3	51.5	18.3	29	4.4	99	41.3	59.5	108	54.8	76.6
P779	M	10.9	3.2	57.5	18.8	37.6	3.6	87.5	30	48.3	108	56	78.4	3.2	83.8	22	40.3	4	106	44.6	66.6	127	58.9	83.1
P780	F	12.0889	3.2	53.2	14.5	23.6	4.2	91.3	40.3	54.2	121	64.8	80.7	3.2	54.2	20.9	32.8	4.2	98.3	36.5	67.1	130	71.3	98.4
P781	M	10.9833	3.3	55.3	22.6	32.8	3.8	112	49.4	79.5	124	57.8	76.6	2.4	59.6	29.5	39.2	3.7	105	49.4	65	124	63.7	82.5
P782	M	12.7472	2.6	44	19.3	23.1	4.6	98.3	46.7	73	111	51.3	80.7	3.6	61.2	25.8	44	4.6	99.3	54.2	74.6	110	54.2	76
P783	F	10.3861	3.2	38.7	14	23.6	4.2	97.2	37	62.3	126	62.5	86.6	4.5	63.4	31.1	43.5	4.9	103	47.8	75.7	136	68.4	98.4
P784	M	11.625	3.2	61.2	18.8	30.1	3.8	113	46.7	72	120	54.8	82.5	3.8	72	23.1	34.4	4.3	102	47.3	75.2	158	86.8	113
P785	F	11.8778	3.7	67.7	22.6	38.1	3	95.6	47.3	67.1	126	68.7	85.2	3.7	78.4	29	46.7	3.5	101	45.3	55.6	149	76.4	108
P786	M	10.375	2.6	47.3	16.1	23.6	3.5	74.6	25.2	43	116	45.4	69	3.1	76.8	20.4	37.6	3.8	104	51.5	73	131	58.9	98.5
P787	F	10.7389	3.2	58.5	19.3	36	4.1	75.2	37	48.3	129	69	103	2.9	47.8	18.8	30.1	4.6	99.3	47.8	65.5	160	103	128
P788	F	10.5861	3.1	66	22	37.6	3.5	98.8	39.2	66.6	126	73.6	90.7	3.2	63.9	26.3	38.1	3.6	100	36	55.8	152	85.1	101
P789	F	12.0083	2.7	45.4	17.2	30.6	4.4	85.4	30.6	49.9	147	73.8	104	2.2	40.8	10.2	20.4	4.1	84.8	30.9	53.3	147	76.9	103.2
P790	M	22.7194	2.5	37	14.5	18.3	4.1	67.7	23.1	38.1	107	47.7	74.3	3.4	60.7	14.5	26.8	4.4	71	23.1	37.6	101	48.3	71.9
P791	F	20.8528	2.9	40.8	20.9	27.9	4.5	70.3	29	41.9	128	64.8	89.8	3.4	46.7	20.9	28.5	4.5	86.4	33.8	45.6	130	52.1	78.3
P792	F	20.8167	2.6	34.8	14.2	17.7	4.6	54.2	27.4	33.8	130	73.1	97.8	3.7	41.3	17.7	26.3	4	74.6	29.5	48.9	130	61.3	89
P793	M	22.3639	2.9	53.2	17.7	26.3	4.3	77.9	29.5	36.5	117	52.5	77.2	3.2	55.8	19.9	28.5	4.7	63.9	22.6	33.3	127	59.5	85.5
P794	F	20.5806	3	47.8	16.6	29.5	3.7	77.3	22	31.7	112	59	76	3.1	56.9	12.9	24.7	3.8	70.3	25.2	40.3	114	68	82
P795	F	21.0139	1.8	41.9	15.6	21.6	4	68.2	31.7	41.9	134	59.9	88.2	2.9	50.5	18.8	29.5	4.7	74.1	27.4	44	149	75.6	109
P796	M	23.8278	3.9	50.5	19.3	29	5	66	27.9	39.2	120	53	69	3.6	52.6	17.2	30.1	4.9	76.2	25.2	38.1	125	59.5	74.3
P797	F	19.9472	3.1	34.2	14.5	18.6	4.2	92.7	41.3	58	147	81.7	105	3.1	52.6	18.3	26.8	4.6	88.6	32.8	45.6	149	75.6	101
P798	M	21.4917	2.6	36	14.5	22.6	4.1	62.3	23.6	37.6	82	41	57	3	45.6	22.6	30.7	4.3	52.1	21.5	32.2	72	34.8	42.4
P799	F	20.7889	2.4	57.5	12.3	23.6	4.2	76.2	34	48.9	121	49.5	69.6	3.8	56.4	18.3	31.1	4	69.8	29	47.8	129	60.7	83.7
P800	F	20.2667	2.9	54.8	18.8	33.8	3.2	103	45.6	68.2	139	67	93	3.1	80	20.9	40.8	3.7	103	37.8	56.4	126	56.7	74.8
P801	F	22.1028	3	46.7	19.3	29.5	3.5	74.1	29.5	49.4	108	46	69.6	3.5	68.7	20.9	38.7	4.4	74.1	32.8	46.2	117	56.6	79
P802	F	18.6917	3.3	59.1	18.8	31.1	3.7	76.8	29.5	41.3	129	60.1	97.3	3.3	55.8	18.8	29	4.2	108	31.1	48.3	130	66	96.7
P803	M	23.1972	3.5	44	17.2	25.2	4.6	97.2	30.1	48.3	102	51.3	61.9	3.7	49.9	20.4	30.6	4.2	88.6	36.5	58	103	46	63.7
P804	F	20.9361	3.7	49.4	15	27.9	4.6	94	46.2	62.3	149	76.6	105	2.9	61.2	17.2	29	4.5	95	44	63.9	129	58.3	85.1
P805	M	24.7389	2.8	35.4	12.3	17.7	4.4	71.4	36	48.3	74.3	36.5	50.1	3.2	50.5	19.9	29	3.5	66.6	32.2	39.2	71	37	51
P806	M	21.9667	3.4	50.5	17.7	25.2	3.9	99	30.6	56.4	100	40.1	64.2	3.8	61.2	19.2	34.4	4.5	94.5	36	54.2	116	49.5	64.2
P807	M	19.9917	3.3	48.3	19.9	25.2	4	66	21.5	37	129	60.1	82.5	3.6	49.9	18.3	29.5	4	80.5	30.1	42.2	131	61	79
P808	M	22.4833	3.1	38.1	14.5	22	4.8	86.4	34.4	48.9	114	56	80.7	2.4	44	14.5	24.7	4.6	81.6	39.7	52.6	117	57	76
P809	F	20.5917	3.1	46.2	17.7	26.8	4.1	85.9	37	53.7	130	60.7	88.4	2.7	48.9	19.3	26.8	4.1	97.7	39.7	58.2	128	61.9	95.5
P810	M	22.0806	3.1	39.2	18.3	24.7	4.6	91.1	33.8	45.6	101	38.3	61.9	3.5	51	20.4	33.3	4.6	81.6	33.8	50.5	118	57.2	76.6
P811	M	25.1028	2.9	56.4	19.9	31.7	4.3	81.1	31.1	49.9	104	50.1	66.6	3.2	45.6	15.6	26.8	4.7	66.7	30.6	45.1	110	47.7	74.3
P812	F	20.4833	2.7	29.5	12.9	16.1	4	75.7	28.5	41.3	115	48.9	84.3	3.7	53.2	17.7	31.7	4.4	87.5	30.1	43.5	128	61.3	94.3
P813	F	20.4444	2.4	49.9	16.1	23.1	4.2	78.4	25.8	46.2	124	53.6	79	4.1	61.2	20.9	31.1	4.8	83.8	31.7	45.6	129	49.5	73.7
P814	M	20.7389	1.7	31.7	4.8	14	4.6	83.2	40.8	59.6	117	51.9	82	4.6	63.4	23.1	38.1	4.4	77.9	28.5	45.6	121	56	77.2
P815	F	19.5222	3.9	87.5	38.1	52.1	4.7	109	38.1	61	116	56	76	2.2	66.6	19.9	33.8	4.2	92.4	48.3	61.7	122	58.9	80.7
P816	M	22.5861	3.7	42.4	18.3	26.8	4.1	56.9	28.5	36.5	90	46.6	64.2	3.2	49.4	16.1	28.5	4.4	76.2	34.9	47.8	103	54.8	73.1
P817	M	23.0306	3	49.9	17.2	28.5	4.3	69.3	28.5	43.5	121	63.1	91.9	3.9	58.5	19.9	31.7	4.6	76.2	25.8	46.2	135	59.1	89.8
P818	M	21.8444	3	34.9	14.5	20.9	4.7	73.6	30.1	45.6	83.1	29.5	40.7	2.7	45.6	17.2	32.2	4.8	83.8	40.9	57.5	97	50	71
P819	M	19.6139	3.6	49.4	17.7	27.9	4.6	82.2	35.4	51.5	126	61.4	87.8	3.7	49.4	19.3	31.1	4.4	81.1	30.1	43	126	64.1	82.4
P820	M	22.8	2.1	39.7	16.6	26.8	4.4	81.1	33.8	45.1	115	60.7	80.7	4.6	65.5	33.3	45.6	5	78.4	39.2	56.4	129	69.6	94.9
P821	F	21.975	3.1	49.4	15.6	24.7	3.6	103	42.4	72.5	127	58.9	83.1	3.2	60.7	21.5	36	4.1	117	49.9	70.3	123	70.9	96.9
